# Supplementary material for: Performance of leading large language models in adhering to clinical guidelines for anaplastic thyroid cancer: a comparative study
Source: Sci Rep. 2026 Jul 9;16:21415. doi: 10.1038/s41598-026-60786-2 (PMC13350685; doi:10.1038/s41598-026-60786-2)
Supplement: Supplementary file 1 — Supplementary Material 1 [file 41598_2026_60786_MOESM1_ESM.xlsx]

## Sheet: Q&A of Chat GPT 4.1
				Anaplatic Thyroid Cancer ATA/NCCN/ESMO Guidelines Questionnaire & Answers (Chat GPT 4.1)
				Recommendations (General)	Diagnosis & Evaluation	Surgical Management	Systemic Therapy	Radiotherapy	Approaches to Metastasis and Palliative Care
	Simple	1	Q	In a patient diagnosed with ATC, what would be the primary treatment goals?	If a patient presented with neck swelling, hoarseness and difficulty in swallowing, and was suspected to be ATC. What imaging modalities are recommended to establish diagnosis?	At what stage the surgical option is recommended for ATC patients?	In planning the management of an ATC patient, what are the most recommended chemotherapeutic and immunotherapeutic agents that could be administered?	In a patient diagnosed with ATC undergoing radiation therapy, what adverse effects can this treatment modality have on the patient?	What are the most common sites of metastasis found in ATC patients?
			A	Prolong survival, preserve airway, and maintain quality of life; cure is rarely achievable due to aggressiveness. Palliation and symptom control are central.	Neck ultrasound, contrast-enhanced CT/MRI of neck/chest, FDG-PET/CT for distant spread.	Resectable, localized disease without major vascular or distant invasion, and patient is operable.	Chemotherapy: Paclitaxel, doxorubicin, cisplatin (alone or in combination). Immunotherapy: Pembrolizumab (in select cases, e.g., high PD-L1 or tumor mutation burden, preferably in clinical trials).	Dermatitis, mucositis, dysphagia, esophagitis, laryngeal edema, xerostomia, hypothyroidism, fibrosis, rarely tracheoesophageal fistula.	Lungs, bone, brain, liver.
		2	Q	During the initial diagnosis of ATC, why is the multidisciplinary approach emphasized, and which specialties should it involve?	What are the recommended initial laboratory tests in patients with established diagnosis of ATC?	What are the main surgical options for patients with locoregional ATC?	After establishing the diagnosis of ATC in a patient, what are the indication criteria for chemotherapy, and how does it complement other therapeutic approaches?	What are the indications for initiating radiotherapy in the management of ATC patients?	Which imaging modality is recommended to confirm suspected brain metastasis?
			A	Rapid progression and complexity require input from endocrinology, surgery, medical oncology, radiation oncology, pathology, radiology, palliative care, and nutrition teams for optimal, individualized care.	TSH, free T4, CBC, LFTs, renal function, calcium, and tumor molecular profiling.	En bloc total thyroidectomy ± central/lateral neck dissection; airway intervention as needed.	Indicated: Unresectable, metastatic, or recurrent ATC, or as neoadjuvant/adjuvant to other modalities. Complement: Combined with radiotherapy (concurrent chemoradiation) or after surgery (adjuvant).	Unresectable or gross residual disease, adjuvant for high-risk features after surgery, palliation in metastatic/locally advanced disease.	Brain MRI with contrast.
		3	Q	When would a patient with ATC be suggested for hospice care?	In patients with ATC, why is core biopsy recommended over fine-needle aspiration (FNA) for ATC diagnosis, and when should we consider doing a core biopsy?	During the management of ATC patients, when is tracheostomy appropriate and why is prophylactic tracheostomy not recommended?	In managing a case with ATC, would combining chemotherapy and radiation therapy be beneficial?	What is the primary goal of treatment in an ATC patient indicated for radiotherapy?	If a patient presents with metastatic ATC, would major surgical resection be a viable option of suggestion to include in the treatment plan?
			A	Recommended when disease is unresectable, rapidly progressive, refractory to available therapies, and/or performance status is poor (ECOG ≥3) and symptom burden is high.	Core biopsy provides more tissue for accurate diagnosis and molecular studies; It is recommended when FNA is non-diagnostic or for rapid, definitive diagnosis.	Only if impending airway obstruction, prophylactic tracheostomy is not recommended due to the risk of rapid tumor overgrowth and complications.	Concurrent chemoradiation may improve local control versus either alone, especially in unresectable or high-risk locoregional disease.	Local control, symptom relief (especially airway), and possibly survival benefit.	Not usually recommended unless for severe symptoms (e.g., airway compromise) or limited metastatic burden (oligometastatic).
		4	Q	In a patient with a recent diagnosis of ATC, why do guidelines concern and recommend rapid initiation of treatment?	In evalutating a patient with ATC, what is the role of vocal cord assessment?	After confirmation of ATC diagnosis, what preoperative imaging modalities should be considered and why is it important?	What specific targeted therapies should be used for ATC patients with detectable mutations?	During the induction of radiotherapy, what is the definitive intended dose of used in ATC patients?	In an ATC patient with confirmed bone metastasis, what would be the route of administration of bisphosphonate?
			A	ATC progresses extremely quickly; delays worsen survival and airway compromise. Guidelines (NCCN, ATA) recommend treatment within days of diagnosis.	Laryngoscopy to assess vocal cord mobility, airway invasion, and surgical planning.	Modalities: Contrast CT/MRI (to assess local invasion, vascular involvement), FDG-PET/CT (to rule out distant disease). Importance: Determines resectability and surgical planning.	BRAF V600E: Dabrafenib + trametinib. RET fusion: Selpercatinib or pralsetinib. NTRK fusion: Larotrectinib or entrectinib. ALK fusion: ALK inhibitors (rare).	60–70 Gy in 2 Gy fractions is typical; hypofractionated regimens may be used for palliation.	Intravenous (e.g., zoledronic acid).
	Moderate	1	Q	If a patient is diagnosed with wild type ATC, how does the molecular type impact the treatment decision making, and what molecular markers should be tested during ATC diagnosis?	How to describe the role of FDG-PET/CT in staging and treatment planning for ATC patients?​	What are the surgical approaches recommended for ATC patients with airway compression?	When an ATC patient is receiving systemic therapy, what are the potential toxicities that should be considered, and how to manage them?	Once the diagnosis of ATC is established, is radiotherapy mandatory for all patients?	If an ATC patient was found to have bone metastasis, when would palliative radiotherapy be indicated?
			A	Molecular profiling guides targeted therapy (e.g., BRAF V600E, RET, NTRK, ALK, MSI-H, PD-L1). Wild-type (no actionable mutations): limits targeted therapy options; rely on standard chemoradiation.	Staging, detecting distant metastasis, assessing treatment response, and guiding radiation fields.	Tracheostomy (if needed), tumor debulking or en bloc resection if feasible, palliative stenting in inoperable cases.	Toxicities: Myelosuppression, mucositis, fatigue, cardiac, hepatic, or renal toxicity (chemo); skin, GI, endocrine, and immune-related (targeted/immuno). Management: Dose adjustment, supportive care, prompt recognition and treatment of immune-related events.	No. Indicated only in those with locoregional disease where benefit is expected; not in poor performance status or widespread metastasis unless for palliation.	Symptomatic bone pain, risk of fracture, or spinal cord compression.
		2	Q	After confirming the diagnosis of ATC, what are the criteria which determine the surgical resectablity of ATC?	Given a suspected ATC case, what is the optimal sequence of diagnostic tests to be conducted, and what are the key decision points?	In patients with confirmed ATC, how does the decision of undertaking debulking surgery affect other treatment planning and efficacy such as radiotherapy, chemotherapy and targeted therapy?	An ATC patient was found to have a positive RET expression and was prescribed selpercatinib. What are the indications of immunotherapy, and how could it benefit the patient?	After undergoing surgical resection in a patient with locoregional ATC, when is the optimal time to initiate radiotherapy?	In a patient diagnosed with metastatic ATC, when would target therapy be recommended in its management?
			A	No invasion of unresectable structures (e.g., carotid artery encasement >180°, prevertebral fascia, mediastinal vessels, distant metastasis); R0/R1 resection feasible and patient fit for surgery.	Clinical exam → Ultrasound → Cross-sectional imaging → Core biopsy → Molecular testing → FDG-PET/CT if advanced.	Limited benefit; may impair wound healing, complicate radiotherapy, and is not routinely recommended unless for palliation.	Immunotherapy: Consider with high PD-L1 expression, high tumor mutation burden, or in clinical trial settings; may be combined with targeted agents. Benefit: Potential for improved response and survival in select molecularly defined patients.	As soon as possible, typically within 2–4 weeks post-surgery if wound healing permits.	If actionable mutations (BRAF, RET, NTRK, etc.) are present.
		3	Q	When is neoadjuvant therapy recommended for ATC patients, and what are the preferred regimens?	What is the importance of obtaining a rapid diagnosis in ATC patients, and what strategies are recommended to avoid diagnostic delays?	Given a confirmed ATC case, what surgical considerations allow us to decide whether R0 resections are feasible to be done?	What factors could affect the time of administration of chemotherapy in a patient diagnosed with advanced ATC?	What type of radiation technique used in ATC patients and why?	What does oligoprogressive metastatic ATC mean and what line of management is best recommended?
			A	Considered in borderline-resectable or locally advanced disease to shrink tumor. Regimens: BRAF/MEK inhibitors (if BRAF V600E+), chemoradiation.	Avoids airway compromise and rapid progression; Expedited imaging, pathology, and molecular testing; fast-track pathology protocols.	No invasion of unresectable structures (carotid, mediastinum), no distant metastasis, good performance status.	Performance status, tumor burden, organ function, molecular markers, rapidity of progression, patient wishes.	Intensity-modulated radiotherapy (IMRT) preferred for precision and sparing normal tissue.	Definition: Limited progression at a few metastatic sites. Management: Local therapy (surgery/radiation) to progressing sites plus systemic therapy.
		4	Q	What systemic therapy options are available for ATC patients who are ineligible for surgery or radiation?	When evaluating a possible ATC case, what are the potential misdiagnoses, and how do we differentiate it from other thyroid malignancies?	In the context of a patient presenting with ATC that has a local extent, what factors should be considered to determine whether adjuvant therapy should be incorporated with surgery in the treatment planning process?	When should cytotoxic chemotherapy be favored over targeted therapy in the management of ATC patients?	During the course of radiotherapy treatment in a ATC patients, how is the disease progression monitored?	What is the recommended intervention for an ATC patient presenting with bone metastasis causing structural compromise before initiating palliative radiotherapy?
			A	Targeted therapy (if actionable mutations), chemotherapy (doxorubicin, paclitaxel), immunotherapy (pembrolizumab if PD-L1+/MSI-H).	Poorly differentiated thyroid carcinoma, lymphoma, medullary, metastatic carcinoma. Immunohistochemistry, molecular testing, and morphology differentiate.	Margin status, extrathyroidal extension, lymph node metastases, and molecular profile.	No actionable mutations, rapid progression needing urgent cytoreduction, or failure of targeted agents.	Clinical exam, imaging (CT/MRI), symptom assessment.	Surgical stabilization of affected bone before radiotherapy.
	Complex	1	Q	How do the NCCN, ATA and ESMO guidelines differ in their recommendations for sequencing surgery, radiotherapy, and systemic therapy in ATC?	In cases of ATC presented with extensive necrosis, what are the diagnostic pitfalls of cytologic analysis, and how can these challenges be overcome?	During preoperative imaging for ATC, the patient was found to have an infiltrated carotid artery. In this case, what criteria determine if the patient is a candidate for surgery?	What are the limitations of using systemic therapy in ATC, and how do guidelines suggest overcoming them?	How do dose-intensification strategies of radiotherapy impact the median survival rate of ATC patients?	If an ATC patient is presented with compressive neurological symptoms, what would be the recommended line of management?
			A	NCCN, ATA: Surgery if resectable → adjuvant chemoradiation. ESMO: Similar, but more emphasis on neoadjuvant systemic therapy. All: Systemic therapy for unresectable/metastatic.	Necrosis leads to low cellularity and non-diagnostic samples; overcome with core biopsy, cell block preparation, and rapid on-site evaluation.	Carotid encasement (>180°), invasion of mediastinal vessels or prevertebral fascia = unresectable.	Limitations: Poor response, high toxicity, resistance. Solutions: Molecular profiling, clinical trials, combining modalities, supportive care.	May improve local control but modest effect on overall survival due to distant metastasis; increased toxicity risk.	Emergency imaging, corticosteroids, surgical decompression or radiotherapy as indicated.
		2	Q	What are the key differences in addressing the targeted therapy recommendations between the NCCN, ATA and ESMO guidelines for ATC?	If an initial histopathology did not confirm the suspected case of ATC, what determines the necessity of repeating the biopsy?	How do the guidelines define the optimal timing for surgery concerning other treatment modalities in ATC patients?	If an ATC patient presented with poor performance status, would this necessitate the modification of chemotherapy regimens?	While managing ATC, when is elective nodal irradiation indicated?	During follow up, what clinical indicators suggest the transition from treatment responsive disease to treatment refractory disease in patients with metastatic ATC?
			A	NCCN/ATA: BRAF/MEK preferred if BRAF V600E+, RET/NTRK if positive. ESMO: Similar, but earlier use of immunotherapy in some settings.	If clinical suspicion persists, initial biopsy non-diagnostic/necrotic/insufficient for molecular studies.	Immediate surgery if feasible, otherwise initiate systemic therapy/RT first if not resectable.	Reduce dose, use less toxic regimens, or focus on best supportive care.	Not routinely recommended unless nodal involvement is present.	Clinical progression, new/worsening symptoms, radiologic evidence of progression despite therapy.
		3	Q	What are the ethical considerations taken in a poor prognostic ATC patient when deciding to stop life sustaining treatment?		How should a surgeon balance the benefits of airway management in aggressive tumor resection with potential postoperative complications in ATC patients?	How do guidelines define and manage ATC patients with acquired resistance to kinase inhibitors (e.g. BRAF/MEK inhibitors)?	In an ATC patient undergoing radiotherapy, what are the recommendations for confirming suspected radio resistance?	What would be the recommended plan of management in a patient with ATC with bone metastasis causing structural compromise in a weight bearing region?
			A	Weigh burden vs. benefit, patient autonomy, prognosis, and quality of life. Shared decision-making, advance directives, and family involvement are key.		Prevent airway loss but avoid unnecessary tracheostomy; weigh operative risk, quality of life, and expected survival.	Re-biopsy to retest for new mutations, switch to alternative targeted agents or cytotoxic therapy, clinical trial enrollment.	Assess for progression on imaging during/soon after RT. Biopsy if uncertain.	Surgical stabilization, followed by radiotherapy and systemic therapy as appropriate.
		4	Q	What ethical considerations are involved in offering clinical trials to ATC patients, and does it differ from one guideline to another?		What is the sequence of tracheostomy decision making in ATC patients, and is it patient centered or not?	What are the key factors impacting the chemotherapy response rates in ATC patients, and how do they affect prognosis?	How does the combination of radiotherapy with targeted therapy influence the treatment efficacy and toxicity in patients with confirmed ATC?	What is the recommended palliative management in ATC patients presented with bone pain?
			A	Offer when standard therapy options exhausted, ensure informed consent, avoid therapeutic misconception. Guidelines agree on patient autonomy, safety, and transparency.		Sequence: Assess risk of airway compromise (clinical symptoms, imaging, laryngoscopy); if imminent or actual obstruction, tracheostomy is considered. Patient-centered?: Yes, decisions should account for patient wishes, prognosis, quality of life, and multidisciplinary input.	Factors: Tumor burden, molecular profile, performance status, extent of disease, presence of actionable mutations. Effect: Poor response is associated with worse prognosis.	Potentially improved efficacy; increased risk of overlapping toxicities. Use with caution and close monitoring.	Analgesics: Use the WHO pain ladder—NSAIDs, acetaminophen, escalating to opioids for severe pain. Palliative radiotherapy: For localized pain relief, especially in cases of focal bone metastasis. Bisphosphonates or denosumab: To reduce skeletal-related events and pain. Adjuncts: Corticosteroids (if edema/inflammation), physical therapy, and psychosocial support.

## Sheet: Chat GPT 4.1 Evaluation
						Anaplatic Thyroid Cancer ATA/NCCN/ESMO Guidelines Questionnaire Answers Evaluation (Chat GPT 4.1)
	Expert 1
	Linkert Scale 1-5		Recommendations (General)				Diagnosis & Evaluation				Surgical Management				Systemic Therapy				Radiotherapy				Approaches to Metastasis and Palliative Care
			Relevancy	Clarity	Accuracy	Adequacy	Relevancy	Clarity	Accuracy	Adequacy	Relevancy	Clarity	Accuracy	Adequacy	Relevancy	Clarity	Accuracy	Adequacy	Relevancy	Clarity	Accuracy	Adequacy	Relevancy	Clarity	Accuracy	Adequacy
	Simple	A1	4	5	3	4	3	3	4	3	4	4	3	3	3	4	3	3	4	4	5	4	4	3	4	3
		A2	5	4	4	4	4	4	4	4	3	3	3	3	2	1	2	2	4	4	4	4	5	5	5	5
		A3	4	3	3	4	3	4	2	3	3	2	1	2	3	3	2	3	3	2	2	3	4	5	4	4
		A4	5	5	4	4	3	3	3	2	3	3	3	4	3	3	3	3	3	3	3	3	4	5	5	4
	Moderate	A1	3	3	4	3	1	1	1	1	4	4	5	5	3	4	3	2	3	4	2	2	3	4	4	4
		A2	4	5	4	4	3	3	2	3	1	1	1	1	3	3	3	3	4	4	4	3	1	1	1	1
		A3	4	3	3	4	3	2	2	3	4	3	3	3	2	2	1	1	4	4	4	4	3	3	2	3
		A4	3	3	3	3	4	4	5	4	3	3	2	4	2	3	3	2	3	4	4	3	3	3	2	3
	Complex	A1	3	2	3	2	3	4	4	4	4	3	2	2	2	2	1	2	1	1	1	1	3	4	3	3
		A2	3	3	3	3	3	4	4	3	4	3	4	3	3	2	3	3	1	1	1	1	4	4	3	3
		A3	1	1	1	1					3	2	3	2	2	2	1	1	1	2	2	1	4	3	4	4
		A4	3	4	4	4					4	5	4	4	2	1	1	2	1	1	1	2	4	5	4	4
	Expert 2
	Linkert Scale 1-5		Recommendations (General)				Diagnosis & Evaluation				Surgical Management				Systemic Therapy				Radiotherapy				Approaches to Metastasis and Palliative Care
			Relevancy	Clarity	Accuracy	Adequacy	Relevancy	Clarity	Accuracy	Adequacy	Relevancy	Clarity	Accuracy	Adequacy	Relevancy	Clarity	Accuracy	Adequacy	Relevancy	Clarity	Accuracy	Adequacy	Relevancy	Clarity	Accuracy	Adequacy
	Simple	A1	5	5	5	5	5	5	5	5	5	5	5	5	5	5	5	5	5	5	5	5	5	5	5	5
		A2	5	5	5	5	5	5	5	5	5	5	5	5	5	5	5	5	5	5	5	5	5	5	5	5
		A3	5	5	5	5	5	3	3	3	5	5	5	5	5	5	5	5	5	5	5	5	5	5	3	3
		A4	5	5	5	5	5	5	5	5	5	5	5	5	5	5	5	5	5	5	5	5	5	5	5	5
	Moderate	A1	5	5	5	5	5	5	5	5	5	5	5	5	5	5	5	5	5	5	5	5	5	5	5	5
		A2	5	5	5	5	5	5	5	5	5	5	5	5	5	5	5	5	5	5	5	5	5	5	5	5
		A3	5	5	5	5	5	5	5	5	5	5	5	5	5	5	5	5	5	5	5	5	5	4	4	4
		A4	5	5	5	5	5	5	5	5	5	5	5	5	5	5	5	5	5	5	5	5	5	5	5	5
	Complex	A1	5	5	5	5	5	5	5	5	5	5	5	5	5	5	5	5	5	5	5	5	5	5	5	5
		A2	5	5	5	5	5	4	3	3	5	5	5	5	5	5	5	5	5	3	4	3	5	5	5	5
		A3	5	5	5	5					5	5	5	5	5	5	5	5	5	5	5	5	5	5	5	5
		A4	5	3	5	3					5	5	5	5	5	5	5	5	5	5	5	5	5	5	5	5
	Expert 3
	Linkert Scale 1-5		Recommendations (General)				Diagnosis & Evaluation				Surgical Management				Systemic Therapy				Radiotherapy				Approaches to Metastasis and Palliative Care
			Relevancy	Clarity	Accuracy	Adequacy	Relevancy	Clarity	Accuracy	Adequacy	Relevancy	Clarity	Accuracy	Adequacy	Relevancy	Clarity	Accuracy	Adequacy	Relevancy	Clarity	Accuracy	Adequacy	Relevancy	Clarity	Accuracy	Adequacy
	Simple	A1	5	5	4	4	5	5	4	5	1	2	1	1	5	5	5	5	5	5	5	5	5	5	4	3
		A2	4	4	3	3	5	5	4	5	1	2	1	1	4	4	3	4	4	4	3	4	5	5	5	5
		A3	4	4	4	5	5	5	5	5	3	3	3	3	4	4	4	4	5	5	5	5	2	2	1	2
		A4	4	4	5	5	3	3	3	3	5	5	5	5	5	5	5	5	5	5	5	5	5	5	5	5
	Moderate	A1	5	5	5	5	4	3	4	5	3	3	3	4	4	4	4	4	4	4	3	4	5	5	5	5
		A2	4	4	4	4	3	3	3	3	2	2	3	2	5	5	5	5	5	5	5	5	5	5	5	5
		A3	4	3	3	4	3	3	3	3	1	2	2	2	4	4	4	4	5	5	5	5	4	4	4	4
		A4	5	5	4	4	5	5	5	5	2	2	2	2	4	4	4	4	5	5	5	5	5	5	5	5
	Complex	A1	5	5	5	5	4	4	4	4	4	3	3	4	5	5	5	5	4	4	4	4	5	5	4	4
		A2	4	4	4	4	5	5	5	5	5	5	5	5	5	5	5	5	5	5	5	5	5	4	4	4
		A3	5	5	3	5					3	3	3	3	4	4	4	4	3	3	3	3	5	5	4	4
		A4	4	4	4	4					4	4	4	4	4	4	4	4	4	4	4	4	5	5	5	5
							Cumulative Assessment Result of All Experts (Chat GPT 4.1)
	Linkert Scale 1-5		Recommendations (General)				Diagnosis & Evaluation				Surgical Management				Systemic Therapy				Radiotherapy				Approaches to Metastasis and Palliative Care
			Relevancy	Clarity	Accuracy	Adequacy	Relevancy	Clarity	Accuracy	Adequacy	Relevancy	Clarity	Accuracy	Adequacy	Relevancy	Clarity	Accuracy	Adequacy	Relevancy	Clarity	Accuracy	Adequacy	Relevancy	Clarity	Accuracy	Adequacy
	Simple	A1	14	15	12	13	13	13	13	13	10	11	9	9	13	14	13	13	14	14	15	14	14	13	13	11
		A2	14	13	12	12	14	14	13	14	9	10	9	9	11	10	10	11	13	13	12	13	15	15	15	15
		A3	13	12	12	14	13	12	10	11	11	10	9	10	12	12	11	12	13	12	12	13	11	12	8	9
		A4	14	14	14	14	11	11	11	10	13	13	13	14	13	13	13	13	13	13	13	13	14	15	15	14
	Moderate	A1	13	13	14	13	10	9	10	11	12	12	13	14	12	13	12	11	12	13	10	11	13	14	14	14
		A2	13	14	13	13	11	11	10	11	8	8	9	8	13	13	13	13	14	14	14	13	11	11	11	11
		A3	13	11	11	13	11	10	10	11	10	10	10	10	11	11	10	10	14	14	14	14	12	11	10	11
		A4	13	13	12	12	14	14	15	14	10	10	9	11	11	12	12	11	13	14	14	13	13	13	12	13
	Complex	A1	13	12	13	12	12	13	13	13	13	11	10	11	12	12	11	12	10	10	10	10	13	14	12	12
		A2	12	12	12	12	13	13	12	11	14	13	14	13	13	12	13	13	11	9	10	9	14	13	12	12
		A3	11	11	9	11					11	10	11	10	11	11	10	10	9	10	10	9	14	13	13	13
		A4	12	11	13	11					13	14	13	13	11	10	10	11	10	10	10	11	14	15	14	14

## Sheet: Q&A of Claude Sonnet 4
				Anaplatic Thyroid Cancer ATA/NCCN/ESMO Guidelines Questionnaire & Answers (Claude 4 Sonnet)
				Recommendations (General)	Diagnosis & Evaluation	Surgical Management	Systemic Therapy	Radiotherapy	Approaches to Metastasis and Palliative Care
	Simple	1	Q	In a patient diagnosed with ATC, what would be the primary treatment goals?	If a patient presented with neck swelling, hoarseness and difficulty in swallowing, and was suspected to be ATC. What imaging modalities are recommended to establish diagnosis?	At what stage is the surgical option recommended for ATC patients?	In planning the management of an ATC patient, what are the most recommended chemotherapeutic and immunotherapeutic agents that could be administered?	In a patient diagnosed with ATC undergoing radiation therapy, what adverse effects can this treatment modality have on the patient?	What are the most common sites of metastasis found in ATC patients?
			A	1. Locoregional control to prevent airway compromise. 2. Palliation of symptoms (dysphagia, dyspnea, pain). 3. Extend survival when possible. 4. Maintain quality of life.	1. CT neck/chest with contrast. 2. FDG-PET/CT for staging. 3. MRI if CNS involvement suspected.	Surgery recommended for Stage IVA disease (T4a, N0-1, M0) when complete resection achievable.	Chemotherapy: Doxorubicin, paclitaxel, carboplatin Targeted therapy: Dabrafenib/trametinib (BRAF-mutated), selpercatinib (RET-altered) Immunotherapy: Pembrolizumab	Acute: Skin reactions, mucositis, dysphagia, fatigue Late: Fibrosis, xerostomia, potential secondary malignancies Specific to neck: Carotid stenosis, hypothyroidism	1.Lungs (most common) 2. Bone 3. Liver 4. Brain 5. Distant lymph nodes
		2	Q	During the initial diagnosis of ATC, why is the multidisciplinary approach emphasized, and which specialties should it involve?	What are the recommended initial laboratory tests in patients with established diagnosis of ATC?	What are the main surgical options for patients with locoregional ATC?	After establishing the diagnosis of ATC in a patient, what are the indication criteria for chemotherapy, and how does it complement other therapeutic approaches?	What are the indications for initiating radiotherapy in the management of ATC patients?	Which imaging modality is recommended to confirm suspected brain metastasis?
			A	Essential specialties include: surgical oncology, medical oncology, radiation oncology, pathology, radiology, palliative care, and anesthesiology. This approach is emphasized because ATC requires rapid, coordinated care given its aggressive nature and poor prognosis.	TSH, free T4, T3. Complete blood count. Comprehensive metabolic panel. Thyroglobulin and anti-thyroglobulin antibodies.	1. Total thyroidectomy with central neck dissection 2. Total thyroidectomy with bilateral neck dissection 3. Debulking surgery for palliation (selected cases)	1. Unresectable disease 2. Metastatic disease 3. Wild-type tumors without targetable mutations Complements surgery/radiation for multimodal approach.	1. Adjuvant after surgery (R1/R2 resection) 2. Definitive treatment for unresectable disease 3. Palliative treatment for symptoms	MRI brain with contrast (preferred), but CT head if MRI contraindicated.
		3	Q	When would a patient with ATC be suggested for hospice care?	In patients with ATC, why is core biopsy recommended over fine-needle aspiration (FNA) for ATC diagnosis, and when should we consider doing a core biopsy?	During the management of ATC patients, when is tracheostomy appropriate and why is prophylactic tracheostomy not recommended?	In managing a case with ATC, would combining chemotherapy and radiation therapy be beneficial?	What is the primary goal of treatment in an ATC patient indicated for radiotherapy?	If a patient presents with metastatic ATC, would major surgical resection be a viable option of suggestion to include in the treatment plan?
			A	1. Performance status significantly deteriorated (ECOG 3-4). 2. Disease progression despite treatment. 3. Life expectancy <6 months. Patient/family preference for comfort care	Provides adequate tissue for histologic diagnosis. Allows molecular testing. ATC often has extensive necrosis making cytology inadequate.	1. Actual airway compromise 2. High risk of post-operative airway edema Prophylactic tracheostomy not recommended due to morbidity and questionable benefit.	1. May enhance radiosensitivity 2. Can provide systemic control during local treatment 3. Requires careful toxicity monitoring	1. Local control 2. Symptom palliation 3. Prevention of airway obstruction	Generally not recommended as primary treatment due to poor prognosis. May consider for: 1. Oligometastatic disease with good performance status 2. Palliation of local symptoms 3. After significant response to systemic therapy
		4	Q	In a patient with a recent diagnosis of ATC, why do guidelines concern and recommend rapid initiation of treatment?	In evaluating patient with ATC, what is the role of vocal cord assessment?	After confirmation of ATC diagnosis, what preoperative imaging modalities should be considered and why is it important?	What specific targeted therapies should be used for ATC patients with detectable mutations?	During the induction of radiotherapy, what is the definitive intended dose of used in ATC patients?	In an ATC patient with confirmed bone metastasis, what would be the route of administration of bisphosphonate?
			A	Rapid treatment initiation is recommended because ATC has extremely aggressive behavior with median survival 3-5 months. Delay can lead to unresectable disease, airway compromise, and loss of treatment opportunities.	Vocal cord assessment essential to evaluate: Recurrent laryngeal nerve function. Airway patency. Need for tracheostomy.	1. High-resolution CT neck/chest 2. Assessment of great vessel involvement 3. Evaluation of aerodigestive tract invasion Important for surgical planning and resectability assessment.	BRAF V600E: Dabrafenib + trametinib RET alterations: Selpercatinib, pralsetinib NTRK fusions: Larotrectinib, entrectinib	Typically 60-70 Gy in conventional fractionation May use hypofractionated regimens for palliation	Intravenous (preferred): zoledronic acid, pamidronate Consider denosumab (subcutaneous) as alternative
	Moderate	1	Q	If a patient is diagnosed with wild type ATC, how does the molecular type impact the treatment decision making, and what molecular markers should be tested during ATC diagnosis?	How to describe the role of FDG-PET/CT in staging and treatment planning for ATC patients?​	What are the surgical approaches recommended for ATC patients with airway compression?	When an ATC patient is receiving systemic therapy, what are the potential toxicities that should be considered, and how to manage them?	Once the diagnosis of ATC is established, is radiotherapy mandatory for all patients?	If an ATC patient was found to have bone metastasis, when would palliative radiotherapy be indicated?
			A	For wild-type ATC (no targetable mutations), treatment relies primarily on cytotoxic chemotherapy and radiation. Molecular markers to test: BRAF, RAS, RET/PTC, TP53, PI3K/AKT pathway mutations, PD-L1 expression.	Staging for distant metastases. Treatment response monitoring. Identifying sites for biopsy.	1. Emergency tracheostomy if immediate threat 2. Surgical debulking to relieve compression 3. Combined with radiation therapy post-operatively	Chemotherapy: Myelosuppression, neuropathy, cardiotoxicity (doxorubicin) Immunotherapy: Immune-related adverse events (pneumonitis, colitis, endocrinopathies) Management: Dose modifications, supportive care, corticosteroids for immune toxicities	1. Consider performance status 2. Life expectancy 3. Goals of care 4. Potential toxicities	1. Bone pain despite analgesics 2. Risk of pathological fracture 3. Spinal cord compression risk 4. Functional impairment
		2	Q	After confirming the diagnosis of ATC, what are the criteria which determine the surgical resectablity of ATC?	Given a suspected ATC case, what is the optimal sequence of diagnostic tests to be conducted, and what are the key decision points?	In patients with confirmed ATC, how does the decision of undertaking debulking surgery affect other treatment planning and efficacy such as radiotherapy, chemotherapy and targeted therapy?	An ATC patient was found to have a positive RET expression and was prescribed selpercatinib. What are the indications of immunotherapy, and how could it benefit the patient?	After undergoing surgical resection in a patient with locoregional ATC, when is the optimal time to initiate radiotherapy?	In a patient diagnosed with metastatic ATC, when would target therapy be recommended in its management?
			A	1. Tumor confined to thyroid or minimal extrathyroidal extension 2. No invasion of unresectable structures (carotid artery, prevertebral fascia) 3. Adequate performance status Ability to achieve R0 or R1 resection	1. Clinical evaluation and imaging (CT neck/chest) 2. Core needle biopsy 3. FDG-PET/CT for staging 4. Molecular testing 5. Multidisciplinary planning	1. May improve radiation therapy effectiveness by reducing tumor burden 2. Can relieve symptoms allowing better tolerance of systemic therapy 3 .Must weigh surgical risks against potential benefits	Immunotherapy indications: PD-L1 positive tumors, microsatellite instability Benefits: Durable responses in subset of patients, can combine with targeted therapy	1. Within 6 weeks post-operatively 2. Earlier if high-risk features present 3. Coordinate with wound healing	1. Actionable mutations identified (BRAF, RET, NTRK) 2. Adequate performance status 3. No contraindications to specific agents
		3	Q	When is neoadjuvant therapy recommended for ATC patients, and what are the preferred regimens?	What is the importance of obtaining a rapid diagnosis in ATC patients, and what strategies are recommended to avoid diagnostic delays?	Given a confirmed ATC case, what surgical considerations allow us to decide whether R0 resections are feasible to be done?	What factors could affect the time of administration of chemotherapy in a patient diagnosed with advanced ATC?	What type of radiation technique is used in ATC patients and why?	What does oligoprogressive metastatic ATC mean and what line of management is best recommended?
			A	Preferred regimens: BRAF/MEK inhibitors for BRAF-mutant tumors, or combination chemotherapy (doxorubicin/cisplatin).	Rapid diagnosis important due to aggressive nature. Strategies: expedited biopsy processing, dedicated ATC pathways, same-day multidisciplinary review.	1. Tumor size and local extent 2. Absence of great vessel invasion 3. Adequate functional reserve for extensive resection 4. Surgeon experience with complex thyroid surgery	1. Performance status 2. Comorbidities 3. Concurrent radiation therapy 4. Disease progression rate 5. Patient preferences	1. Intensity-modulated radiation therapy (IMRT) preferred 2. Allows better organ-at-risk sparing 3. Improved dose conformality	Limited sites of disease progression while on systemic therapy Management: Local ablative therapy (radiation/surgery) to progressing sites, and could consider continuing systemic therapy if still effective elsewhere
		4	Q	What systemic therapy options are available for ATC patients who are ineligible for surgery or radiation?	When evaluating a possible ATC case, what are the potential misdiagnoses, and how do we differentiate it from other thyroid malignancies?	In the context of a patient presenting with ATC that has a local extent, what factors should be considered to determine whether adjuvant therapy should be incorporated with surgery in the treatment planning process?	When should cytotoxic chemotherapy be favored over targeted therapy in the management of ATC patients?	During the course of radiotherapy treatment in a ATC patients, how is the disease progression monitored?	What is the recommended intervention for an ATC patient presenting with bone metastasis causing structural compromise before initiating palliative radiotherapy?
			A	Targeted therapy (if mutations present): BRAF/MEK inhibitors, RET inhibitors Cytotoxic chemotherapy: doxorubicin, paclitaxel, carboplatin combinations Immunotherapy: pembrolizumab (if PD-L1 positive)	Potential misdiagnoses include poorly differentiated thyroid cancer, lymphoma, sarcoma, metastatic carcinoma. Differentiation requires immunohistochemistry and molecular analysis.	1. Margin status (R1/R2 resection) 2. Nodal involvement 3. Extrathyroidal extension 4. Patient performance status	1. No targetable mutations identified 2. Wild-type tumor 3. Rapid disease progression requiring immediate treatment 4. Targeted therapy contraindicated	1. Weekly clinical assessments 2. Imaging if clinically indicated 3. Toxicity evaluation and management	1. Orthopedic surgical stabilization 2. Vertebroplasty/kyphoplasty for vertebral lesions 3. Consider systemic corticosteroids for spinal cord compression
	Complex	1	Q	How do the NCCN, ATA and ESMO guidelines differ in their recommendations for sequencing surgery, radiotherapy, and systemic therapy in ATC?	In cases of ATC presented with extensive necrosis, what are the diagnostic pitfalls of cytologic analysis, and how can these challenges be overcome?	During preoperative imaging for ATC, the patient was found to have an infiltrated carotid artery. In this case, what criteria determine if the patient is a candidate for surgery?	What are the limitations of using systemic therapy in ATC, and how do guidelines suggest overcoming them?	How do dose-intensification strategies of radiotherapy impact the median survival rate of ATC patients?	If an ATC patient is presented with compressive neurological symptoms, what would be the recommended line of management?
			A	Guideline differences are minimal; all emphasize: • Rapid multimodal approach • Surgery when feasible followed by adjuvant therapy • Concurrent chemoradiation for unresectable disease	1. Inadequate viable tissue for diagnosis 2. Loss of architectural features 3. Inability to perform molecular testing Solutions: Multiple core biopsies, targeting viable areas on imaging, immediate frozen section guidance	1. Degree of vessel involvement (<270° circumference may be resectable) 2. Adequacy of collateral circulation 3. Overall prognosis and patient wishes 4. Availability of vascular reconstruction	1. Limited efficacy (response rates 10-25%) 2. Significant toxicities 3. Short duration of response Guidelines suggest: early palliative care integration, clinical trials when available.	1. Limited data on survival benefit 2. Higher toxicity risk 3. Individual patient considerations important	1. Emergency high-dose corticosteroids 2. Urgent radiation therapy 3. Surgical decompression if appropriate 4. Multidisciplinary urgent consultation
		2	Q	What are the key differences in addressing the targeted therapy recommendations between the NCCN, ATA and ESMO guidelines for ATC?	If an initial histopathology did not confirm the suspected case of ATC, what determines the necessity of repeating the biopsy?	How do the guidelines define the optimal timing for surgery concerning other treatment modalities in ATC patients?	If an ATC patient is presented with poor performance status, would this necessitate the modification of chemotherapy regimens?	While managing ATC, when is elective nodal irradiation indicated?	During follow up, what clinical indicators suggest the transition from treatment responsive disease to treatment refractory disease in patients with metastatic ATC?
			A	Targeted therapy recommendations are largely concordant across guidelines, with emphasis on molecular testing and mutation-directed therapy.	1. Initial sample inadequate/non-diagnostic 2. Clinical suspicion remains high despite negative initial biopsy 3. Need for additional molecular testing 4. Discordance between clinical presentation and pathology	1. Surgery first if clearly resectable 2. Neoadjuvant therapy if borderline resectable 3. Radiation therapy within 6 weeks post-operatively	1. Dose reductions 2. Single-agent rather than combination therapy 3. Extended treatment intervals 4. Consider best supportive care	1. High-risk nodal regions 2. Inadequate surgical nodal sampling 3. Gross nodal involvement	1. Progressive disease on imaging 2. Worsening performance status 3. New symptomatic sites 4. Rising tumor markers (if applicable) 5. Clinical deterioration despite treatment
		3	Q	What are the ethical considerations taken in a poor prognostic ATC patient when deciding to stop life sustaining treatment?		How should a surgeon balance the benefits of airway management in aggressive tumor resection with potential postoperative complications in ATC patients?	How do guidelines define and manage ATC patients with acquired resistance to kinase inhibitors (e.g. BRAF/MEK inhibitors)?	In an ATC patient undergoing radiotherapy, what are the recommendations for confirming suspected radio resistance?	What would be the recommended plan of management in a patient with ATC with bone metastasis causing structural compromise in a weight bearing region?
			A	Ethical considerations include informed consent about prognosis, patient autonomy in treatment decisions, balancing hope with realistic expectations, and ensuring clinical trials don't exploit vulnerable patients.		1. Prioritize airway security 2. Consider less aggressive resection if high complication risk 3. Multidisciplinary discussion of goals of care	1. Molecular profiling to identify resistance mechanisms 2. Switch to alternative targeted agents 3. Combination strategies (limited data) 4. Clinical trial enrollment	1. Progressive disease during/shortly after radiation 2. Imaging evidence of growth 3. Clinical deterioration	1. Urgent orthopedic evaluation 2. Prophylactic internal fixation 3. Post-operative radiation therapy 4. Bisphosphonate therapy
		4	Q	What ethical considerations are involved in offering clinical trials to ATC patients, and does it differ from one guideline to another?		What is the sequence of tracheostomy decision making in ATC patients, and is it patient centered or not?	What are the key factors impacting chemotherapy response rates in ATC patients, and how do they affect prognosis?	How does the combination of radiotherapy with targeted therapy influence the treatment efficacy and toxicity in patients with confirmed ATC?	What is the recommended palliative management in ATC patients presented with bone pain?
			A	Clinical trial considerations: • Early discussion given poor prognosis • Balanced disclosure of risks/benefits • No significant guideline differences in approach		1. Individual anatomy and tumor characteristics 2. Patient preferences and quality of life goals 3. Reversibility of the procedure	1. Molecular profile (targetable mutations) 2. Performance status 3 .Disease burden 4. Prior treatments Generally correlates with improved progression-free but not overall survival.	1. Potential synergistic effects 2. Increased toxicity risk Limited clinical data available	1. Multimodal analgesia (opioids, NSAIDs, adjuvants) 2. Palliative radiotherapy 3. Bisphosphonates or denosumab 4. Interventional pain management techniques

## Sheet: Claude Sonnet 4 Evaluation 
						Anaplatic Thyroid Cancer ATA/NCCN/ESMO Guidelines Questionaire Answers Evaluation (Claude 4)
	Expert 1
	Linkert Scale 1-5		Recommendations (General)				Diagnosis & Evaluation				Surgical Management				Systemic Therapy				Radiotherapy				Approaches to Metastasis and Palliative Care
			Relevancy	Clarity	Accuracy	Adequacy	Relevancy	Clarity	Accuracy	Adequacy	Relevancy	Clarity	Accuracy	Adequacy	Relevancy	Clarity	Accuracy	Adequacy	Relevancy	Clarity	Accuracy	Adequacy	Relevancy	Clarity	Accuracy	Adequacy
	Simple	A1	4	4	3	4	4	5	4	4	4	4	4	3	4	3	4	3	4	5	4	4	4	5	4	4
		A2	4	5	4	5	4	3	3	3	3	4	3	3	3	3	2	3	4	5	4	4	4	4	5	4
		A3	3	3	3	4	4	4	3	3	4	5	5	4	4	3	4	3	3	4	4	3	4	4	4	4
		A4	4	4	5	4	3	4	3	3	4	5	5	5	3	3	3	3	3	3	3	3	4	5	5	4
	Moderate	A1	4	3	4	3	3	3	2	3	4	4	5	4	4	4	4	3	1	1	1	1	5	5	5	5
		A2	4	4	5	3	4	4	3	4	4	3	4	3	3	3	3	3	3	4	4	3	4	4	4	4
		A3	3	2	3	2	4	4	4	3	4	2	1	2	4	3	3	4	4	4	4	4	3	3	3	3
		A4	3	3	4	3	4	4	5	4	3	3	2	3	4	3	3	4	4	4	5	4	4	4	4	4
	Complex	A1	2	2	3	3	4	5	4	4	4	4	3	3	3	2	3	3	3	2	2	3	5	5	5	5
		A2	3	3	3	3	4	4	4	3	4	4	3	3	4	3	4	3	2	2	2	2	4	3	3	4
		A3	3	2	3	4					3	2	3	3	2	2	2	2	4	4	4	4	3	3	2	3
		A4	2	2	3	2					2	3	2	3	2	2	3	2	3	3	3	3	4	4	3	4
	Expert 2
	Linkert Scale 1-5		Recommendations (General)				Diagnosis & Evaluation				Surgical Management				Systemic Therapy				Radiotherapy				Approaches to Metastasis and Palliative Care
			Relevancy	Clarity	Accuracy	Adequacy	Relevancy	Clarity	Accuracy	Adequacy	Relevancy	Clarity	Accuracy	Adequacy	Relevancy	Clarity	Accuracy	Adequacy	Relevancy	Clarity	Accuracy	Adequacy	Relevancy	Clarity	Accuracy	Adequacy
	Simple	A1	5	5	5	5	5	5	5	5	5	5	5	5	5	5	5	5	5	5	5	5	5	5	5	5
		A2	5	5	5	5	5	5	5	5	5	5	5	5	5	5	5	5	5	5	5	5	5	5	5	5
		A3	5	5	5	5	5	5	5	5	5	5	5	5	5	5	5	5	5	5	5	5	5	5	5	5
		A4	5	5	5	5	5	5	5	5	5	5	5	5	5	5	5	5	5	5	5	5	5	5	5	5
	Moderate	A1	5	5	5	5	5	5	5	5	5	5	3	3	5	5	5	5	4	4	5	3	5	5	5	5
		A2	5	5	5	5	5	5	5	5	5	5	5	5	5	5	5	5	5	5	5	5	5	5	5	5
		A3	5	5	3	3	5	5	5	5	5	5	5	5	5	5	5	5	5	5	5	5	5	5	5	5
		A4	5	5	5	5	5	5	5	5	5	5	5	5	5	5	5	5	5	5	5	5	5	5	5	5
	Complex	A1	3	2	3	2	5	5	5	5	5	5	5	5	5	5	5	5	5	3	4	3	5	5	5	5
		A2	3	2	3	2	5	5	5	5	5	5	5	5	5	5	5	5	5	5	5	5	5	5	5	5
		A3	5	5	5	5					5	5	5	5	5	5	5	5	5	5	5	5	5	5	5	5
		A4	3	3	2	2					2	5	2	2	5	5	5	5	5	5	5	5	5	5	5	5
	Expert 3
	Linkert Scale 1-5		Recommendations (General)				Diagnosis & Evaluation				Surgical Management				Systemic Therapy				Radiotherapy				Approaches to Metastasis and Palliative Care
			Relevancy	Clarity	Accuracy	Adequacy	Relevancy	Clarity	Accuracy	Adequacy	Relevancy	Clarity	Accuracy	Adequacy	Relevancy	Clarity	Accuracy	Adequacy	Relevancy	Clarity	Accuracy	Adequacy	Relevancy	Clarity	Accuracy	Adequacy
	Simple	A1	5	5	5	5	5	5	4	5	5	3	5	5	5	5	5	5	5	4	4	4	5	5	4	5
		A2	4	4	4	4	5	4	3	4	5	3	3	4	5	5	5	5	5	5	5	4	5	5	5	5
		A3	5	5	5	5	5	5	5	5	5	5	5	5	5	4	4	5	5	4	4	4	5	4	4	4
		A4	5	5	5	5	5	5	5	5	5	4	4	4	5	5	5	5	5	5	5	5	5	5	5	5
	Moderate	A1	4	5	4	5	5	4	4	5	5	5	5	5	5	4	4	4	5	3	3	3	5	5	5	5
		A2	4	4	4	4	5	5	5	5	5	4	4	4	4	4	4	4	5	4	5	4	5	3	3	4
		A3	5	5	5	5	5	5	5	5	3	3	3	3	5	4	4	4	5	4	5	5	4	4	4	4
		A4	5	5	5	5	5	4	5	5	5	4	4	4	5	4	4	3	5	5	5	5	4	4	4	4
	Complex	A1	4	4	4	4	5	4	5	5	5	3	1	3	5	4	4	4	5	4	4	4	5	4	4	5
		A2	3	4	4	5	5	5	5	5	4	4	4	4	5	4	4	4	5	4	4	4	5	3	3	3
		A3	4	4	4	4					5	3	3	4	4	4	4	4	5	5	5	5	4	4	4	4
		A4	4	4	4	4					4	3	3	4	4	3	3	3	5	3	4	4	5	4	4	4
							Cumulative Assessment Result of All Experts (Claude 4)
	Linkert Scale 1-5		Recommendations (General)				Diagnosis & Evaluation				Surgical Management				Systemic Therapy				Radiotherapy				Approaches to Metastasis and Palliative Care
			Relevancy	Clarity	Accuracy	Adequacy	Relevancy	Clarity	Accuracy	Adequacy	Relevancy	Clarity	Accuracy	Adequacy	Relevancy	Clarity	Accuracy	Adequacy	Relevancy	Clarity	Accuracy	Adequacy	Relevancy	Clarity	Accuracy	Adequacy
	Simple	A1	14	14	13	14	14	15	13	14	14	12	14	13	14	13	14	13	14	14	13	13	14	15	13	14
		A2	13	14	13	14	14	12	11	12	13	12	11	12	13	13	12	13	14	15	14	13	14	14	15	14
		A3	13	13	13	14	14	14	13	13	14	15	15	14	14	12	13	13	13	13	13	12	14	13	13	13
		A4	14	14	15	14	13	14	13	13	14	14	14	14	13	13	13	13	13	13	13	13	14	15	15	14
	Moderate	A1	13	13	13	13	13	12	11	13	14	14	13	12	14	13	13	12	10	8	9	7	15	15	15	15
		A2	13	13	14	12	14	14	13	14	14	12	13	12	12	12	12	12	13	13	14	12	14	12	12	13
		A3	13	12	11	10	14	14	14	13	12	10	9	10	14	12	12	13	14	13	14	14	12	12	12	12
		A4	13	13	14	13	14	13	15	14	13	12	11	12	14	12	12	12	14	14	15	14	13	13	13	13
	Complex	A1	9	8	10	9	14	14	14	14	14	12	9	11	13	11	12	12	13	9	10	10	15	14	14	15
		A2	9	9	10	10	14	14	14	13	13	13	12	12	14	12	13	12	12	11	11	11	14	11	11	12
		A3	12	11	12	13					13	10	11	12	11	11	11	11	14	14	14	14	12	12	11	12
		A4	9	9	9	8					8	11	7	9	11	10	11	10	13	11	12	12	14	13	12	13

## Sheet: Q&A of DeepSeek R1
				Anaplatic Thyroid Cancer ATA/NCCN/ESMO Guidelines Questionnaire & Answers (DeepSeek R1)
				Recommendations (General)	Diagnosis & Evaluation	Surgical Management	Systemic Therapy	Radiotherapy	Approaches to Metastasis and Palliative Care
	Simple	1	Q	In a patient diagnosed with ATC, what would be the primary treatment goals?	If a patient presented with neck swelling, hoarseness and difficulty in swallowing, and was suspected to be ATC. What imaging modalities are recommended to establish diagnosis?	At what stage the surgical option is recommended for ATC patients?	In planning the management of an ATC patient, what are the most recommended chemotherapeutic and immunotherapeutic agents that could be administered?	In a patient diagnosed with ATC undergoing radiation therapy, what adverse effects can this treatment modality have on the patient?	What are the most common sites of metastasis found in ATC patients?
			A	Local disease control, symptom palliation, and potential survival prolongation. Cure is rarely achievable.	Initial: Neck US + FNA/core biopsy. Staging: Contrast CT neck/chest; Brain MRI if neurological symptoms; FDG-PET/CT for distant mets.	Stage IVA/IVB (locoregional, no distant mets) with technically resectable disease.	Chemo: Paclitaxel + carboplatin/doxorubicin. Immunotherapy: Pembrolizumab (if TMB-high/PD-L1+). Targeted: Dabrafenib/trametinib (BRAF V600E).	Mucositis, dysphagia, skin desquamation, xerostomia, tracheoesophageal fistula.	Lungs (80%), bone (15%), brain (10%).
		2	Q	During the initial diagnosis of ATC, why is the multidisciplinary approach emphasized, and which specialties should it involve?	What are the recommended initial laboratory tests in patients with established diagnosis of ATC?	What are the main surgical options for patients with locoregional ATC?	After establishing the diagnosis of ATC in a patient, what are the indication criteria for chemotherapy, and how does it complement other therapeutic approaches?	What are the indications for initiating radiotherapy in the management of ATC patients?	Which imaging modality is recommended to confirm suspected brain metastasis?
			A	Due to aggressive biology requiring coordinated care. Involves: Surgical Oncology, Medical Oncology, Radiation Oncology, Endocrinology, Palliative Care, Pathology, Radiology.	TSH, T3/T4, CBC, LFTs, Ca²⁺, LDH, renal function.	Total thyroidectomy ± neck dissection (if nodal involvement), or debulking for palliation.	Indications: Unresectable/metastatic disease, neoadjuvant/adjuvant with RT. Complements RT as radiosensitizer.	Locally advanced/unresectable disease, post-op positive margins, or palliation (bleeding/pain).	Brain MRI (gold standard).
		3	Q	When would a patient with ATC be suggested for hospice care?	In patients with ATC, why is core biopsy recommended over fine-needle aspiration (FNA) for ATC diagnosis, and when should we consider doing a core biopsy?	During the management of ATC patients, when is tracheostomy appropriate and why is prophylactic tracheostomy not recommended?	In managing a case with ATC, would combining chemotherapy and radiation therapy be beneficial?	What is the primary goal of treatment in an ATC patient indicated for radiotherapy?	If a patient presents with metastatic ATC, would major surgical resection be a viable option of suggestion to include in the treatment plan?
			A	When disease is widely metastatic/unresectable, ECOG PS ≥3, or patient prioritizes comfort over aggressive therapy.	Core biopsy provides architecture for ATC diagnosis (vs. FNA’s limited sample). Use if FNA indeterminate/suspicious, or when mutation profiling needed.	For acute airway obstruction. Prophylactic not recommended due to stoma invasion risk.	Yes: Chemoradiation improves locoregional control vs. RT alone (e.g., paclitaxel weekly during RT).	Local control and symptom palliation.	Only for palliation (e.g., impending fracture, spinal cord compression).
		4	Q	In a patient with a recent diagnosis of ATC, why do guidelines concern and recommend rapid initiation of treatment?	In evalutating a patient with ATC, what is the role of vocal cord assessment?	After confirmation of ATC diagnosis, what preoperative imaging modalities should be considered and why is it important?	What specific targeted therapies should be used for ATC patients with detectable mutations?	During the induction of radiotherapy, what is the definitive intended dose of used in ATC patients?	In an ATC patient with confirmed bone metastasis, what would be the route of administration of bisphosphonate?
			A	ATC has rapid doubling time (days-weeks); delays >2 weeks worsen prognosis.	Essential: Hoarseness suggests recurrent laryngeal nerve invasion, altering surgical/airway planning.	CT neck/chest: Assesses tracheal invasion, vascular involvement, metastases. Avoids futile surgery.	BRAF V600E: Dabrafenib + trametinib. NTRK fusion: Larotrectinib. MSI-H/dMMR: Pembrolizumab.	60-70 Gy in 2 Gy fractions; or hyperfractionated (1.6 Gy BID to 66-70 Gy).	IV zoledronic acid or denosumab SC.
	Moderate	1	Q	If a patient is diagnosed with wild type ATC, how does the molecular type impact the treatment decision making, and what molecular markers should be tested during ATC diagnosis?	How to describe the role of FDG-PET/CT in staging and treatment planning for ATC patients?​	What are the surgical approaches recommended for ATC patients with airway compression?	When an ATC patient is receiving systemic therapy, what are the potential toxicities that should be considered, and how to manage them?	Once the diagnosis of ATC is established, is radiotherapy mandatory for all patients?	If an ATC patient was found to have bone metastasis, when would palliative radiotherapy be indicated?
			A	BRAF V600E: BRAF/MEK inhibitors (dabrafenib/trametinib). NTRK fusions: Larotrectinib/entrectinib. Test: BRAF, TERT, NTRK, MSI/MMR, PD-L1. Wild-type may respond less to targeted agents.	Detects occult metastases (30% at diagnosis), guides radiotherapy planning, and assesses treatment response.	Tracheostomy for obstruction; laryngectomy/tracheal resection if limited invasion.	Toxicities: Myelosuppression, nephrotoxicity (cisplatin), cardiotoxicity (doxorubicin). Management: Dose reduction, G-CSF, hydration.	No: Not for metastatic disease with poor PS or if hospice-directed.	Pain unresponsive to analgesics, pathological fracture risk, or spinal cord compression.
		2	Q	After confirming the diagnosis of ATC, what are the criteria which determine the surgical resectablity of ATC?	Given a suspected ATC case, what is the optimal sequence of diagnostic tests to be conducted, and what are the key decision points?	In patients with confirmed ATC, how does the decision of undertaking debulking surgery affect other treatment planning and efficacy such as radiotherapy, chemotherapy and targeted therapy?	An ATC patient was found to have a positive RET expression and was prescribed selpercatinib. What are the indications of immunotherapy, and how could it benefit the patient?	After undergoing surgical resection in a patient with locoregional ATC, when is the optimal time to initiate radiotherapy?	In a patient diagnosed with metastatic ATC, when would target therapy be recommended in its management?
			A	R0 feasibility requires: Absence of carotid encasement (>180°), tracheal/esophageal invasion, distant metastases, or mediastinal extension.	1. Neck US + FNA/core biopsy 2. CT neck/chest ± brain MRI 3. FDG-PET/CT 4. Molecular testing Key decision: Resectability after step 2.	Debulking may improve efficacy of adjuvant RT/chemotherapy by reducing tumor burden.	RET inhibitors (selpercatinib) are targeted therapy, not immunotherapy. Immunotherapy (pembrolizumab) indicated for MSI-H/TMB-high tumors.	Within 2-4 weeks post-op (once wound healed).	First-line if actionable mutation (e.g., BRAF V600E); otherwise, chemo/immunotherapy.
		3	Q	When is neoadjuvant therapy recommended for ATC patients, and what are the preferred regimens?	What is the importance of obtaining a rapid diagnosis in ATC patients, and what strategies are recommended to avoid diagnostic delays?	Given a confirmed ATC case, what surgical considerations allow us to decide whether R0 resections are feasible to be done?	What factors could affect the time of administration of chemotherapy in a patient diagnosed with advanced ATC?	What type of radiation technique used in ATC patients and why?	What does oligoprogressive metastatic ATC mean and what line of management is best recommended?
			A	For unresectable T4b tumors to downstage. Regimens: Paclitaxel + doxorubicin ± radiation; or BRAF/MEK inhibitors if BRAF V600E-mutant.	Survival drops sharply with delays. Strategies: Expedite biopsies, prioritize rapid review, coordinate same-day consults.	R0 feasibility: Tumor confined to thyroid/central neck, no major vessel invasion, negative margins on frozen section.	Performance status, dysphagia/airway threat, mutation status (urgent if BRAF V600E).	IMRT/VMAT: Spares spinal cord/esophagus while targeting tumor.	Definition: Progression at ≤3 sites. Management: Local therapy (SBRT/surgery) + continue systemic therapy.
		4	Q	What systemic therapy options are available for ATC patients who are ineligible for surgery or radiation?	When evaluating a possible ATC case, what are the potential misdiagnoses, and how do we differentiate it from other thyroid malignancies?	In the context of a patient presenting with ATC that has a local extent, what factors should be considered to determine whether adjuvant therapy should be incorporated with surgery in the treatment planning process?	When should cytotoxic chemotherapy be favored over targeted therapy in the management of ATC patients?	During the course of radiotherapy treatment in a ATC patients, how is the disease progression monitored?	What is the recommended intervention for an ATC patient presenting with bone metastasis causing structural compromise before initiating palliative radiotherapy?
			A	Targeted therapy (if actionable mutation), pembrolizumab (if high TMB/MSI-H), or palliative chemotherapy (carboplatin/paclitaxel).	Misdiagnoses: Lymphoma, SCC, MTC. Differentiation: IHC (CK, TTF-1, thyroglobulin negative in ATC; calcitonin for MTC).	Factors: Positive margins, extrathyroidal extension, nodal involvement, or vascular invasion.	Cytotoxic chemo: If no actionable mutations, rapid progression, or poor access to targeted agents.	Clinical exam weekly during RT; repeat PET/CT at 4-8 weeks post-RT.	Surgical stabilization (e.g., intramedullary nailing) before RT.
	Complex	1	Q	How do the NCCN, ATA and ESMO guidelines differ in their recommendations for sequencing surgery, radiotherapy, and systemic therapy in ATC?	In cases of ATC presented with extensive necrosis, what are the diagnostic pitfalls of cytologic analysis, and how can these challenges be overcome?	During preoperative imaging for ATC, the patient was found to have an infiltrated carotid artery. In this case, what criteria determine if the patient is a candidate for surgery?	What are the limitations of using systemic therapy in ATC, and how do guidelines suggest overcoming them?	How do dose-intensification strategies of radiotherapy impact the median survival rate of ATC patients?	If an ATC patient is presented with compressive neurological symptoms, what would be the recommended line of management?
			A	NCCN: Favors immediate surgery if resectable, then adjuvant therapy. ATA/ESMO: Prefer neoadjuvant therapy for borderline resectable/unresectable disease.	Necrosis obscures tumor cells. Overcome: Core biopsy (preserves architecture), IHC (p53, β-catenin).	Surgery contraindicated if carotid encasement >180°, adventitial invasion, or collateral circulation inadequate.	Limitations: Low response rates, toxicity. Overcome: Biomarker-driven therapy, early palliative care.	Improves local control but not OS (median survival remains 3-12 months).	Emergent surgery ± RT for cord compression; dexamethasone initially.
		2	Q	What are the key differences in addressing the targeted therapy recommendations between the NCCN, ATA and ESMO guidelines for ATC?	If an initial histopathology did not confirm the suspected case of ATC, what determines the necessity of repeating the biopsy?	How do the guidelines define the optimal timing for surgery concerning other treatment modalities in ATC patients?	If an ATC patient presented with poor performance status, would this necessitate the modification of chemotherapy regimens?	While managing ATC, when is elective nodal irradiation indicated?	During follow up, what clinical indicators suggest the transition from treatment responsive disease to treatment refractory disease in patients with metastatic ATC?
			A	NCCN: Recommends targeted therapy for BRAF V600E (Category 1). ATA/ESMO: Broader support for biomarker testing but less specific sequencing.	Repeat if: Clinical/imaging suspicion persists, initial sample inadequate, or for molecular testing.	Surgery within 1-2 weeks if resectable. If neoadjuvant therapy, surgery after 4-6 weeks.	Yes: Use single-agent paclitaxel or best supportive care if ECOG PS ≥3.	When nodes are clinically involved; not recommended electively due to toxicity.	Symptom progression, new metastases, PS decline, or rising LDH despite therapy.
		3	Q	What are the ethical considerations taken in a poor prognostic ATC patient when deciding to stop life sustaining treatment?		How should a surgeon balance the benefits of airway management in aggressive tumor resection with potential postoperative complications in ATC patients?	How do guidelines define and manage ATC patients with acquired resistance to kinase inhibitors (e.g. BRAF/MEK inhibitors)?	In an ATC patient undergoing radiotherapy, what are the recommendations for confirming suspected radio resistance?	What would be the recommended plan of management in a patient with ATC with bone metastasis causing structural compromise in a weight bearing region?
			A	Autonomy (patient wishes), non-maleficence (avoid futile interventions), beneficence (focus on comfort), justice (resource allocation).		Prioritize airway security. Avoid radical resection if high risk of fistulas/dysphagia.	Switch to clinical trials (e.g., immunotherapy, novel TKIs) or palliative chemo.	PET/CT at 4-8 weeks post-RT: SUVmax > baseline suggests resistance. Biopsy confirmation.	Orthopedic fixation ± RT; bisphosphonates. Avoid weight-bearing until stabilized.
		4	Q	What ethical considerations are involved in offering clinical trials to ATC patients, and does it differ from one guideline to another?		What is the sequence of tracheostomy decision making in ATC patients, and is it patient centered or not?	What are the key factors impacting the chemotherapy response rates in ATC patients, and how do they affect prognosis?	How does the combination of radiotherapy with targeted therapy influence the treatment efficacy and toxicity in patients with confirmed ATC?	What is the recommended palliative management in ATC patients presented with bone pain?
			A	Balance hope vs. realistic benefit. Guidelines agree trials should be offered early but differ: NCCN emphasizes molecular screening; ESMO stresses performance status.		Sequence: Assess stridor/dyspnea → consider tracheostomy pre-op if airway compromised. Patient-centered: Goals of care discussion essential.	Factors: Mutation status (BRAF V600E best), tumor burden, PS. Prognosis: Response correlates with survival (median 3-6 months if no response).	Efficacy: Synergistic (e.g., BRAF inhibitors + RT). Toxicity: ↑ Skin/esophageal reactions (requires dose reduction).	RT, bisphosphonates, opioids, NSAIDs.

## Sheet: DeepSeek R1 Evaluation
						Anaplatic Thyroid Cancer ATA/NCCN/ESMO Guidelines Questionnaire Answers Evaluation (DeepSeek R1)
	Expert 1
	Linkert Scale 1-5		Recommendations (General)				Diagnosis & Evaluation				Surgical Management				Systemic Therapy				Radiotherapy				Approaches to Metastasis and Palliative Care
			Relevancy	Clarity	Accuracy	Adequacy	Relevancy	Clarity	Accuracy	Adequacy	Relevancy	Clarity	Accuracy	Adequacy	Relevancy	Clarity	Accuracy	Adequacy	Relevancy	Clarity	Accuracy	Adequacy	Relevancy	Clarity	Accuracy	Adequacy
	Simple	A1	4	5	5	4	4	5	5	5	3	4	3	3	3	3	3	3	4	5	4	4	5	5	4	5
		A2	4	3	3	4	4	4	4	4	4	3	4	3	4	3	4	3	5	5	5	4	5	5	5	5
		A3	4	5	5	4	4	4	3	4	4	3	4	3	4	3	4	3	3	3	3	3	4	4	5	4
		A4	4	4	4	4	4	5	4	4	4	5	4	4	3	3	3	3	4	4	4	4	4	4	4	4
	Moderate	A1	3	3	3	3	4	4	4	4	3	4	3	4	4	3	4	4	4	3	4	4	4	4	5	4
		A2	4	4	4	4	4	5	5	4	4	4	4	4	3	3	3	3	4	4	4	4	4	4	5	4
		A3	3	3	3	3	4	4	4	3	2	2	2	2	3	4	3	2	5	5	5	5	4	3	4	3
		A4	3	3	3	3	3	4	3	4	3	4	3	3	4	3	4	4	4	4	3	3	3	4	3	3
	Complex	A1	2	3	2	3	3	3	4	3	4	4	5	4	3	3	3	3	3	4	4	3	5	4	4	4
		A2	2	2	2	2	4	5	5	4	4	4	4	4	2	3	2	2	4	5	5	4	4	4	3	4
		A3	2	1	2	2					3	4	4	3	2	2	2	2	3	3	3	3	4	4	3	4
		A4	2	2	2	2					3	3	4	3	3	3	3	3	4	4	3	4	5	4	5	4
	Expert 2
	Linkert Scale 1-5		Recommendations (General)				Diagnosis & Evaluation				Surgical Management				Systemic Therapy				Radiotherapy				Approaches to Metastasis and Palliative Care
			Relevancy	Clarity	Accuracy	Adequacy	Relevancy	Clarity	Accuracy	Adequacy	Relevancy	Clarity	Accuracy	Adequacy	Relevancy	Clarity	Accuracy	Adequacy	Relevancy	Clarity	Accuracy	Adequacy	Relevancy	Clarity	Accuracy	Adequacy
	Simple	A1	5	5	5	5	5	5	5	5	5	5	5	5	5	5	5	5	5	5	5	5	5	5	5	5
		A2	5	5	5	5	5	5	5	5	5	5	5	5	5	5	5	5	5	5	5	5	5	5	5	5
		A3	5	5	5	5	5	5	5	5	5	5	5	5	5	5	5	5	5	5	5	5	5	5	5	5
		A4	5	5	5	5	5	5	5	5	5	5	5	5	5	5	5	5	5	5	5	5	5	5	5	5
	Moderate	A1	5	5	5	5	5	5	5	5	5	5	5	5	5	5	5	5	5	5	5	5	5	5	5	5
		A2	5	5	5	5	5	5	5	5	5	5	5	5	5	5	5	5	5	5	5	5	5	5	5	5
		A3	5	5	5	5	5	5	5	5	5	5	5	5	5	5	5	5	5	5	5	5	5	5	5	5
		A4	5	5	5	5	5	5	5	5	5	5	5	5	5	5	5	5	5	5	5	5	5	5	5	5
	Complex	A1	5	5	5	5	5	5	5	5	5	5	5	5	5	5	5	5	5	5	5	5	5	5	5	5
		A2	5	5	5	5	5	5	5	5	5	5	5	5	5	5	5	5	5	5	5	5	5	5	5	5
		A3	5	5	5	5					5	5	5	5	5	5	5	5	5	5	5	5	5	5	5	5
		A4	5	5	5	5					5	5	5	5	5	5	5	5	5	5	5	5	5	5	5	5
	Expert 3
	Linkert Scale 1-5		Recommendations (General)				Diagnosis & Evaluation				Surgical Management				Systemic Therapy				Radiotherapy				Approaches to Metastasis and Palliative Care
			Relevancy	Clarity	Accuracy	Adequacy	Relevancy	Clarity	Accuracy	Adequacy	Relevancy	Clarity	Accuracy	Adequacy	Relevancy	Clarity	Accuracy	Adequacy	Relevancy	Clarity	Accuracy	Adequacy	Relevancy	Clarity	Accuracy	Adequacy
	Simple	A1	5	4	5	4	5	5	5	5	5	3	4	3	5	5	5	5	5	4	4	4	5	5	5	5
		A2	5	4	4	4	3	4	3	3	5	5	5	5	5	4	4	4	5	5	5	5	5	5	5	5
		A3	5	5	5	5	5	4	4	4	5	3	3	3	5	4	4	4	5	5	5	5	5	5	5	5
		A4	5	5	5	5	5	3	3	3	5	3	3	3	5	5	5	5	5	5	5	5	5	5	5	5
	Moderate	A1	4	4	4	4	5	3	3	3	5	4	4	4	5	4	3	3	5	2	2	2	5	5	5	5
		A2	4	4	4	4	5	4	3	3	5	4	4	4	5	5	5	5	5	5	5	5	5	4	5	5
		A3	5	4	4	5	5	5	5	5	4	2	3	3	5	5	5	5	5	5	5	5	5	5	4	4
		A4	5	5	5	5	5	3	4	4	5	4	4	4	5	5	5	5	5	3	3	3	5	5	5	5
	Complex	A1	5	5	5	5	5	5	5	5	5	3	4	4	5	4	4	4	5	5	5	5	5	5	5	5
		A2	5	4	4	4	5	5	5	5	5	4	4	4	5	3	4	4	5	3	4	4	5	4	5	5
		A3	5	3	3	3					5	3	4	4	5	3	3	3	5	4	4	4	5	5	5	5
		A4	5	5	5	5					5	5	5	5	4	4	4	4	5	4	4	4	5	5	5	5
							Cumulative Assessment Result of All Experts (DeepSeek R1)
	Linkert Scale 1-5		Recommendations (General)				Diagnosis & Evaluation				Surgical Management				Systemic Therapy				Radiotherapy				Approaches to Metastasis and Palliative Care
			Relevancy	Clarity	Accuracy	Adequacy	Relevancy	Clarity	Accuracy	Adequacy	Relevancy	Clarity	Accuracy	Adequacy	Relevancy	Clarity	Accuracy	Adequacy	Relevancy	Clarity	Accuracy	Adequacy	Relevancy	Clarity	Accuracy	Adequacy
	Simple	A1	14	14	15	13	14	15	15	15	13	12	12	11	13	13	13	13	14	14	13	13	15	15	14	15
		A2	14	12	12	13	12	13	12	12	14	13	14	13	14	12	13	12	15	15	15	14	15	15	15	15
		A3	14	15	15	14	14	13	12	13	14	11	12	11	14	12	13	12	13	13	13	13	14	14	15	14
		A4	14	14	14	14	14	13	12	12	14	13	12	12	13	13	13	13	14	14	14	14	14	14	14	14
	Moderate	A1	12	12	12	12	14	12	12	12	13	13	12	13	14	12	12	12	14	10	11	11	14	14	15	14
		A2	13	13	13	13	14	14	13	12	14	13	13	13	13	13	13	13	14	14	14	14	14	13	15	14
		A3	13	12	12	13	14	14	14	13	11	9	10	10	13	14	13	12	15	15	15	15	14	13	13	12
		A4	13	13	13	13	13	12	12	13	13	13	12	12	14	13	14	14	14	12	11	11	13	14	13	13
	Complex	A1	12	13	12	13	13	13	14	13	14	12	14	13	13	12	12	12	13	14	14	13	15	14	14	14
		A2	12	11	11	11	14	15	15	14	14	13	13	13	12	11	11	11	14	13	14	13	14	13	13	14
		A3	12	9	10	10					13	12	13	12	12	10	10	10	13	12	12	12	14	14	13	14
		A4	12	12	12	12					13	13	14	13	12	12	12	12	14	13	12	13	15	14	15	14

## Sheet: Q&A of Gemini 2.5 Pro
				Anaplatic Thyroid Cancer ATA/NCCN/ESMO Guidelines Questionnaire & Answers (Gemini 2.5 Pro)
				Recommendations (General)	Diagnosis & Evaluation	Surgical Management	Systemic Therapy	Radiotherapy	Approaches to Metastasis and Palliative Care
	Simple	1	Q	In a patient diagnosed with ATC, what would be the primary treatment goals?	If a patient presented with neck swelling, hoarseness and difficulty in swallowing, and was suspected to be ATC. What imaging modalities are recommended to establish diagnosis?	At what stage the surgical option is recommended for ATC patients?	In planning the management of an ATC patient, what are the most recommended chemotherapeutic and immunotherapeutic agents that could be administered?	In a patient diagnosed with ATC undergoing radiation therapy, what adverse effects can this treatment modality have on the patient?	What are the most common sites of metastasis found in ATC patients?
			A	Primary treatment goals: Prolong survival, maintain quality of life, locoregional control. Curative intent if resectable; palliation if unresectable.	Recommended imaging modalities include, ATC: Neck ultrasound (initial), CT neck/chest with contrast (extent/staging), FDG-PET/CT (staging/metastases).	Stage IVA and IVB (locoregionally confined) where R0/R1 resection is achievable. Select IVC (oligometastatic) cases.	Chemotherapy: Taxanes (paclitaxel, docetaxel), anthracyclines (doxorubicin). Immunotherapy: Pembrolizumab (if MSI-H/dMMR/TMB-high or with lenvatinib). Targeted: BRAF/MEK inhibitors (dabrafenib/trametinib).	Acute: Mucositis, dermatitis, dysphagia, odynophagia, fatigue, xerostomia. Late: Fibrosis, esophageal stricture, hypothyroidism, osteoradionecrosis.	Lungs, bone, brain, liver, adrenal glands.
		2	Q	During the initial diagnosis of ATC, why is the multidisciplinary approach emphasized, and which specialties should it involve?	What are the recommended initial laboratory tests in patients with established diagnosis of ATC?	What are the main surgical options for patients with locoregional ATC?	After establishing the diagnosis of ATC in a patient, what are the indication criteria for chemotherapy, and how does it complement other therapeutic approaches?	What are the indications for initiating radiotherapy in the management of ATC patients?	Which imaging modality is recommended to confirm suspected brain metastasis?
			A	Multidisciplinary approach: Due to ATC's aggressiveness and complexity. Involves surgical, medical, and radiation oncology, endocrinology, pathology, radiology, palliative care.	Recommended initial lab tests: TSH, Free T4, thyroglobulin (often low), calcium, CBC, CMP. Vocal cord assessment	Total thyroidectomy with en bloc resection of involved structures and therapeutic lymph node dissection.	Adjuvant, neoadjuvant, or palliative setting. Complements surgery/RT by addressing micrometastases or controlling systemic disease.	Definitive treatment (often with chemo) for unresectable disease, adjuvant treatment post-resection, neoadjuvant treatment, palliative treatment for symptomatic lesions.	MRI brain with gadolinium contrast.
		3	Q	When would a patient with ATC be suggested for hospice care?	In patients with ATC, why is core biopsy recommended over fine-needle aspiration (FNA) for ATC diagnosis, and when should we consider doing a core biopsy?	During the management of ATC patients, when is tracheostomy appropriate and why is prophylactic tracheostomy not recommended?	In managing a case with ATC, would combining chemotherapy and radiation therapy be beneficial?	What is the primary goal of treatment in an ATC patient indicated for radiotherapy?	If a patient presents with metastatic ATC, would major surgical resection be a viable option of suggestion to include in the treatment plan?
			A	When curative/life-prolonging treatments are ineffective, not desired, or benefits don't outweigh burdens; focus on comfort.	Core biopsy provides more tissue for definitive histology, immunohistochemistry, and molecular testing, crucial due to ATC's heterogeneity and necrosis. Consider when ATC suspected or FNA inconclusive.	Appropriate for acute airway compromise. Prophylactic not recommended due to tumor seeding risk and impact on subsequent RT, unless airway cannot be otherwise secured.	Yes, concurrent chemoradiation is a standard component of definitive treatment for locoregionally confined ATC, improving locoregional control.	Improve locoregional control, prolong survival (in definitive/adjuvant settings), palliate symptoms (e.g., pain, airway obstruction).	Generally not recommended for cure, but may be considered for palliation of severe symptoms (e.g., airway obstruction, spinal cord compression) or in oligometastatic disease with aggressive multimodal therapy.
		4	Q	In a patient with a recent diagnosis of ATC, why do guidelines concern and recommend rapid initiation of treatment?	In evalutating a patient with ATC, what is the role of vocal cord assessment?	After confirmation of ATC diagnosis, what preoperative imaging modalities should be considered and why is it important?	What specific targeted therapies should be used for ATC patients with detectable mutations?	During the induction of radiotherapy, what is the definitive intended dose of used in ATC patients?	In an ATC patient with confirmed bone metastasis, what would be the route of administration of bisphosphonate?
			A	Rapid treatment initiation due to extremely rapid tumor growth and poor prognosis with delay.	Evaluates recurrent laryngeal nerve involvement, impacting staging, airway management, and surgical planning.	CT neck/chest with contrast, FDG-PET/CT. Crucial for assessing local extent, invasion, nodal status, distant metastases, and resectability.	BRAF V600E: Dabrafenib + Trametinib. NTRK fusions: Larotrectinib, Entrectinib. RET fusions: Selpercatinib, Pralsetinib. ALK fusions: Alectinib, Crizotinib.	Typically 60-70 Gy in 1.8-2.0 Gy fractions, often with concurrent chemotherapy. Higher doses (e.g., accelerated hyperfractionation) have been explored.	Intravenous (e.g., zoledronic acid) or subcutaneous (e.g., denosumab).
	Moderate	1	Q	If a patient is diagnosed with wild type ATC, how does the molecular type impact the treatment decision making, and what molecular markers should be tested during ATC diagnosis?	How to describe the role of FDG-PET/CT in staging and treatment planning for ATC patients?​	What are the surgical approaches recommended for ATC patients with airway compression?	When an ATC patient is receiving systemic therapy, what are the potential toxicities that should be considered, and how to manage them?	Once the diagnosis of ATC is established, is radiotherapy mandatory for all patients?	If an ATC patient was found to have bone metastasis, when would palliative radiotherapy be indicated?
			A	Wild-type lacks common targetable mutations (e.g., BRAF V600E), limiting targeted therapy options, often defaulting to chemo/radiotherapy. Test for BRAF, NTRK, RET, ALK fusions, MSI/dMMR, TMB.	Staging (detecting nodal/distant metastases), assessing treatment response, guiding biopsy, and radiotherapy planning.	Debulking thyroidectomy, definitive resection with airway reconstruction if feasible, or palliative tracheostomy if unresectable.	Myelosuppression, neuropathy, fatigue, GI toxicity (chemo). Rash, fever, liver dysfunction (targeted). Immune-related adverse events (immunotherapy). Manage with dose modification, supportive care, specific antidotes/treatments.	No, but it is a critical component for most patients with localized disease, either definitively or adjuvantly. Not used if widespread metastases and purely palliative intent focuses on systemic options or best supportive care.	Indicated for pain relief, prevention/treatment of pathological fractures, or neurological compromise from bone lesions.
		2	Q	After confirming the diagnosis of ATC, what are the criteria which determine the surgical resectablity of ATC?	Given a suspected ATC case, what is the optimal sequence of diagnostic tests to be conducted, and what are the key decision points?	In patients with confirmed ATC, how does the decision of undertaking debulking surgery affect other treatment planning and efficacy such as radiotherapy, chemotherapy and targeted therapy?	An ATC patient was found to have a positive RET expression and was prescribed selpercatinib. What are the indications of immunotherapy, and how could it benefit the patient?	After undergoing surgical resection in a patient with locoregional ATC, when is the optimal time to initiate radiotherapy?	In a patient diagnosed with metastatic ATC, when would target therapy be recommended in its management?
			A	Feasibility of R0/R1 resection without unacceptable morbidity; no distant metastases (or very limited, considered for aggressive multimodal approach); acceptable patient performance status.	Clinical exam -> Neck US -> Core Biopsy (preferred) -> CT Neck/Chest -> FDG-PET/CT. Key decisions: adequate tissue, resectability, metastases, molecular profile.	Can alleviate symptoms and potentially improve efficacy of subsequent RT/systemic therapy by reducing tumor burden, but R0/R1 is the goal for curative intent.	Immunotherapy: MSI-H/dMMR, TMB-high, or in combination (e.g., lenvatinib + pembrolizumab). Selpercatinib is a RET inhibitor; immunotherapy is a separate consideration based on its own biomarkers.	As soon as feasible after adequate healing, typically within 4-6 weeks.	When actionable mutations (BRAF V600E, NTRK, RET, ALK) are identified, as first-line or subsequent lines of systemic therapy.
		3	Q	When is neoadjuvant therapy recommended for ATC patients, and what are the preferred regimens?	What is the importance of obtaining a rapid diagnosis in ATC patients, and what strategies are recommended to avoid diagnostic delays?	Given a confirmed ATC case, what surgical considerations allow us to decide whether R0 resections are feasible to be done?	What factors could affect the time of administration of chemotherapy in a patient diagnosed with advanced ATC?	What type of radiation technique used in ATC patients and why?	What does oligoprogressive metastatic ATC mean and what line of management is best recommended?
			A	For borderline resectable or initially unresectable localized disease to downstage for surgery. Preferred: BRAF/MEK inhibitors (if BRAF-mutated), or chemo-radiotherapy.	Crucial due to rapid progression. Strategies: high suspicion, prompt referral, expedited biopsy/pathology, reflex molecular testing.	No unresectable encasement of vital structures (e.g., carotid, prevertebral fascia), no (or limited, treatable) distant metastases, patient fitness.	Patient performance status, organ function, extent of disease, symptom burden, prior treatments, molecular profile, and treatment goals (palliative vs. aggressive).	Intensity-Modulated Radiation Therapy (IMRT) or Volumetric Modulated Arc Therapy (VMAT) are preferred to conform dose to target and spare normal tissues.	Limited progression in one or a few metastatic sites while other sites are controlled. Management: Local ablative therapies (surgery, RT, RFA) to progressing sites, while continuing effective systemic therapy.
		4	Q	What systemic therapy options are available for ATC patients who are ineligible for surgery or radiation?	When evaluating a possible ATC case, what are the potential misdiagnoses, and how do we differentiate it from other thyroid malignancies?	In the context of a patient presenting with ATC that has a local extent, what factors should be considered to determine whether adjuvant therapy should be incorporated with surgery in the treatment planning process?	When should cytotoxic chemotherapy be favored over targeted therapy in the management of ATC patients?	During the course of radiotherapy treatment in a ATC patients, how is the disease progression monitored?	What is the recommended intervention for an ATC patient presenting with bone metastasis causing structural compromise before initiating palliative radiotherapy?
			A	Systemic therapy for ineligible patients: Targeted therapy (e.g., dabrafenib/trametinib for BRAF V600E), immunotherapy (e.g., pembrolizumab if MSI-H/dMMR/TMB-high), cytotoxic chemotherapy (e.g., taxanes, anthracyclines), clinical trials.	Thyroid lymphoma, poorly differentiated thyroid cancer, medullary thyroid cancer. Differentiate via immunohistochemistry (PAX8, TTF-1 often negative/focal in ATC) and morphology.	Adjuvant therapy (typically chemoradiation and/or systemic therapy) is standard for nearly all resected ATC due to high recurrence risk.	When no actionable mutations are found, or after progression on targeted therapy. Also for neoadjuvant/adjuvant chemoradiation.	Clinical assessment, regular imaging (e.g., CT neck/chest, PET/CT if indicated) typically towards end of or shortly after RT completion, unless clinical concerns arise earlier.	Orthopedic surgical stabilization (e.g., prophylactic fixation) followed by palliative radiotherapy.
	Complex	1	Q	How do the NCCN, ATA and ESMO guidelines differ in their recommendations for sequencing surgery, radiotherapy, and systemic therapy in ATC?	In cases of ATC presented with extensive necrosis, what are the diagnostic pitfalls of cytologic analysis, and how can these challenges be overcome?	During preoperative imaging for ATC, the patient was found to have an infiltrated carotid artery. In this case, what criteria determine if the patient is a candidate for surgery?	What are the limitations of using systemic therapy in ATC, and how do guidelines suggest overcoming them?	How do dose-intensification strategies of radiotherapy impact the median survival rate of ATC patients?	If an ATC patient is presented with compressive neurological symptoms, what would be the recommended line of management?
			A	NCCN, ATA, ESMO sequencing differences: Broadly similar multimodal approach. NCCN offers detailed algorithms. Minor variations in preferred agents or precise timing, but core principle is aggressive, combined therapy.	Necrosis obscures cells, leading to non-diagnostic samples. Overcome with core biopsy, multiple FNA passes, or rapid on-site evaluation.	Degree of involvement (abutment vs. encasement), reconstructability, patient's neurological status, overall treatment goals. Full encasement often means unresectable.	Toxicity, development of resistance, limited efficacy in unselected populations. Guidelines suggest molecular testing for targeted options, clinical trials, and supportive care.	Modest improvements in locoregional control, but impact on overall survival is limited due to high rates of distant metastasis. May benefit select patients.	Immediate corticosteroids (e.g., dexamethasone), urgent neurosurgical/orthopedic consultation for decompression if appropriate, and palliative radiotherapy.
		2	Q	What are the key differences in addressing the targeted therapy recommendations between the NCCN, ATA and ESMO guidelines for ATC?	If an initial histopathology did not confirm the suspected case of ATC, what determines the necessity of repeating the biopsy?	How do the guidelines define the optimal timing for surgery concerning other treatment modalities in ATC patients?	If an ATC patient presented with poor performance status, would this necessitate the modification of chemotherapy regimens?	While managing ATC, when is elective nodal irradiation indicated?	During follow up, what clinical indicators suggest the transition from treatment responsive disease to treatment refractory disease in patients with metastatic ATC?
			A	NCCN, ATA, ESMO targeted therapy differences: All recommend molecular testing and use of matched targeted therapies (e.g., BRAF/MEK inhibitors for BRAF V600E). High concordance on major targets.	If high clinical suspicion for ATC persists despite non-diagnostic or discordant initial biopsy, repeat (preferably core/excisional) is essential.	As soon as feasible after diagnosis for resectable disease; after neoadjuvant therapy and restaging for borderline/initially unresectable disease.	Yes, often necessitates dose reductions, schedule adjustments, or selection of less toxic regimens. Palliative intent may prioritize quality of life over aggressive regimens.	Often included for cervical and upper mediastinal nodes due to high risk of microscopic nodal involvement, even if clinically N0.	Worsening symptoms, new or progressive metastatic lesions on imaging despite therapy, declining performance status, failure of multiple lines of therapy.
		3	Q	What are the ethical considerations taken in a poor prognostic ATC patient when deciding to stop life sustaining treatment?		How should a surgeon balance the benefits of airway management in aggressive tumor resection with potential postoperative complications in ATC patients?	How do guidelines define and manage ATC patients with acquired resistance to kinase inhibitors (e.g. BRAF/MEK inhibitors)?	In an ATC patient undergoing radiotherapy, what are the recommendations for confirming suspected radio resistance?	What would be the recommended plan of management in a patient with ATC with bone metastasis causing structural compromise in a weight bearing region?
			A	Ethical considerations for stopping life-sustaining treatment: Patient autonomy, beneficence, non-maleficence, justice. Shared decision-making focusing on dignity, comfort, and patient wishes.		Prioritize a secure airway. Aggressive resection aims for R0/R1 but must be weighed against prohibitive morbidity. Staged procedures or palliative approaches may be needed.	Consider biopsy for new resistance mechanisms, switch to alternative targeted agents if available, cytotoxic chemotherapy, radiotherapy for local progression, or clinical trials.	Clinical progression during or shortly after RT, or lack of response on post-treatment imaging. Re-biopsy may be considered if changes treatment.	Orthopedic consultation for surgical stabilization, followed by palliative radiotherapy.
		4	Q	What ethical considerations are involved in offering clinical trials to ATC patients, and does it differ from one guideline to another?		What is the sequence of tracheostomy decision making in ATC patients, and is it patient centered or not?	What are the key factors impacting the chemotherapy response rates in ATC patients, and how do they affect prognosis?	How does the combination of radiotherapy with targeted therapy influence the treatment efficacy and toxicity in patients with confirmed ATC?	What is the recommended palliative management in ATC patients presented with bone pain?
			A	Ethical considerations for clinical trials: Informed consent, beneficence/non-maleficence, justice, avoiding therapeutic misconception. Guidelines universally encourage trial participation; no major ethical differences between them.		Assessed based on current/impending airway compromise, resectability, and overall goals. Decision should be patient-centered, discussing risks/benefits with patient/family.	Molecular subtype (e.g., BRAF status), performance status, extent of disease at diagnosis, age, ability to complete planned multimodal therapy.	Can enhance tumor kill (radiosensitization) but may also increase toxicity. Synergies are being explored, especially with BRAF/MEK inhibitors.	Analgesics (opioids, NSAIDs), palliative radiotherapy, bisphosphonates/denosumab, interventional pain procedures.

## Sheet: Gemini 2.5 Pro Evaluation
						Anaplatic Thyroid Cancer ATA/NCCN/ESMO Guidelines Questionnaire Answers Evaluation (Gemini 2.5 Pro)
	Expert 1
	Linkert Scale 1-5		Recommendations (General)				Diagnosis & Evaluation				Surgical Management				Systemic Therapy				Radiotherapy				Approaches to Metastasis and Palliative Care
			Relevancy	Clarity	Accuracy	Adequacy	Relevancy	Clarity	Accuracy	Adequacy	Relevancy	Clarity	Accuracy	Adequacy	Relevancy	Clarity	Accuracy	Adequacy	Relevancy	Clarity	Accuracy	Adequacy	Relevancy	Clarity	Accuracy	Adequacy
	Simple	A1	4	5	5	4	4	4	5	4	4	5	5	4	3	3	3	3	4	4	4	5	4	3	3	3
		A2	4	4	4	4	4	3	3	3	5	5	5	4	2	2	3	2	4	3	4	3	5	5	5	5
		A3	3	3	3	3	4	3	4	4	4	5	5	4	4	4	4	3	3	4	3	3	4	5	5	4
		A4	5	4	5	4	4	4	4	5	4	4	5	4	3	3	3	3	4	4	4	4	4	5	5	4
	Moderate	A1	5	5	5	4	3	4	3	3	4	5	5	4	4	4	5	4	4	4	5	4	5	4	5	4
		A2	3	4	4	3	4	5	4	4	4	4	4	3	3	3	3	3	4	4	3	4	4	5	4	4
		A3	4	3	4	4	3	4	3	4	5	4	5	4	4	5	5	4	4	4	5	4	4	4	3	4
		A4	3	3	3	3	4	4	5	4	5	5	5	5	4	5	5	4	4	4	5	5	4	3	3	3
	Complex	A1	2	2	2	2	4	4	3	4	4	3	2	3	3	4	3	4	3	3	4	3	4	4	5	4
		A2	1	2	2	1	4	4	4	5	3	4	4	4	4	4	4	3	4	4	3	4	4	3	4	4
		A3	3	3	3	3					4	3	3	4	3	4	4	4	3	4	3	3	4	5	5	4
		A4	4	3	4	4					3	3	3	2	4	4	3	3	4	4	4	3	4	5	4	4
	Expert 2
	Linkert Scale 1-5		Recommendations (General)				Diagnosis & Evaluation				Surgical Management				Systemic Therapy				Radiotherapy				Approaches to Metastasis and Palliative Care
			Relevancy	Clarity	Accuracy	Adequacy	Relevancy	Clarity	Accuracy	Adequacy	Relevancy	Clarity	Accuracy	Adequacy	Relevancy	Clarity	Accuracy	Adequacy	Relevancy	Clarity	Accuracy	Adequacy	Relevancy	Clarity	Accuracy	Adequacy
	Simple	A1	5	5	5	5	5	5	5	5	5	5	5	5	5	5	5	5	5	5	5	5	5	5	5	5
		A2	5	5	5	5	5	5	5	5	5	5	5	5	5	5	3	3	5	5	3	3	5	5	5	5
		A3	5	5	5	5	5	5	5	5	5	5	5	5	5	5	5	5	5	5	5	5	5	5	5	5
		A4	5	3	3	3	5	5	5	5	5	5	5	5	5	5	5	5	5	5	5	5	5	5	5	5
	Moderate	A1	5	5	5	5	5	5	5	5	5	5	5	5	5	5	5	5	5	5	5	5	5	5	5	5
		A2	5	5	5	5	5	5	5	5	5	5	5	5	5	5	5	5	5	5	5	5	5	5	5	5
		A3	5	5	5	5	5	5	5	5	5	5	5	5	5	5	5	5	5	5	5	5	5	5	5	5
		A4	5	5	5	5	5	5	5	5	5	5	3	3	5	5	5	5	5	5	5	5	5	5	5	5
	Complex	A1	5	3	2	2	5	5	5	5	5	5	5	5	5	5	5	5	5	5	5	5	5	5	5	5
		A2	5	3	2	2	5	5	3	3	5	2	2	2	5	5	5	5	5	5	1	1	5	5	5	5
		A3	5	5	5	5					5	5	5	5	5	5	5	5	5	5	5	5	5	5	5	5
		A4	5	3	2	2					5	5	5	5	3	5	3	3	5	5	5	5	5	5	5	5
	Expert 3
	Linkert Scale 1-5		Recommendations (General)				Diagnosis & Evaluation				Surgical Management				Systemic Therapy				Radiotherapy				Approaches to Metastasis and Palliative Care
			Relevancy	Clarity	Accuracy	Adequacy	Relevancy	Clarity	Accuracy	Adequacy	Relevancy	Clarity	Accuracy	Adequacy	Relevancy	Clarity	Accuracy	Adequacy	Relevancy	Clarity	Accuracy	Adequacy	Relevancy	Clarity	Accuracy	Adequacy
	Simple	A1	5	5	5	5	5	5	5	5	5	4	4	4	5	5	5	5	5	5	5	4	5	4	4	4
		A2	5	4	4	4	5	3	4	4	5	4	4	4	5	4	4	4	5	5	5	5	5	5	5	5
		A3	5	5	5	5	5	5	5	5	5	3	4	4	5	5	5	5	5	5	5	5	5	4	4	4
		A4	5	5	5	4	5	5	5	5	5	5	5	4	5	5	5	5	5	5	5	5	5	5	5	5
	Moderate	A1	5	5	5	5	5	4	4	4	5	4	4	4	5	5	4	4	5	4	4	4	5	4	4	5
		A2	5	4	4	4	5	3	4	4	5	5	5	5	5	4	4	4	5	5	5	5	5	5	5	5
		A3	5	4	4	4	5	3	3	3	5	5	5	4	5	5	5	5	5	5	5	5	5	4	5	4
		A4	5	5	5	5	5	4	4	3	5	4	4	4	5	5	4	5	5	5	5	5	5	5	5	5
	Complex	A1	5	3	3	3	5	4	5	5	5	3	3	3	5	5	5	5	5	4	4	4	5	5	5	5
		A2	5	4	4	4	5	5	5	5	5	3	3	3	5	5	5	5	5	3	1	2	5	4	5	5
		A3	5	5	5	5					5	3	4	4	5	5	5	5	5	4	4	4	5	5	5	5
		A4	5	5	5	5					5	5	5	5	5	4	4	4	5	4	4	4	5	5	5	5
							Cumulative Assessment Result of All Experts (Gemini 2.5 Pro)
	Linkert Scale 1-5		Recommendations (General)				Diagnosis & Evaluation				Surgical Management				Systemic Therapy				Radiotherapy				Approaches to Metastasis and Palliative Care
			Relevancy	Clarity	Accuracy	Adequacy	Relevancy	Clarity	Accuracy	Adequacy	Relevancy	Clarity	Accuracy	Adequacy	Relevancy	Clarity	Accuracy	Adequacy	Relevancy	Clarity	Accuracy	Adequacy	Relevancy	Clarity	Accuracy	Adequacy
	Simple	A1	14	15	15	14	14	14	15	14	14	14	14	13	13	13	13	13	14	14	14	14	14	12	12	12
		A2	14	13	13	13	14	11	12	12	15	14	14	13	12	11	10	9	14	13	12	11	15	15	15	15
		A3	13	13	13	13	14	13	14	14	14	13	14	13	14	14	14	13	13	14	13	13	14	14	14	13
		A4	15	12	13	11	14	14	14	15	14	14	15	13	13	13	13	13	14	14	14	14	14	15	15	14
	Moderate	A1	15	15	15	14	13	13	12	12	14	14	14	13	14	14	14	13	14	13	14	13	15	13	14	14
		A2	13	13	13	12	14	13	13	13	14	14	14	13	13	12	12	12	14	14	13	14	14	15	14	14
		A3	14	12	13	13	13	12	11	12	15	14	15	13	14	15	15	14	14	14	15	14	14	13	13	13
		A4	13	13	13	13	14	13	14	12	15	14	12	12	14	15	14	14	14	14	15	15	14	13	13	13
	Complex	A1	12	8	7	7	14	13	13	14	14	11	10	11	13	14	13	14	13	12	13	12	14	14	15	14
		A2	11	9	8	7	14	14	12	13	13	9	9	9	14	14	14	13	14	12	5	7	14	12	14	14
		A3	13	13	13	13					14	11	12	13	13	14	14	14	13	13	12	12	14	15	15	14
		A4	14	11	11	11					13	13	13	12	12	13	10	10	14	13	13	12	14	15	14	14

## Sheet: Q&A of ChatGPT 5
				Anaplatic Thyroid Cancer ATA/NCCN/ESMO Guidelines Questionnaire & Answers (Gemini 2.5 Pro)
				Recommendations (General)	Diagnosis & Evaluation	Surgical Management	Systemic Therapy	Radiotherapy	Approaches to Metastasis and Palliative Care
	Simple	1	Q	In a patient diagnosed with ATC, what would be the primary treatment goals?	If a patient presented with neck swelling, hoarseness and difficulty in swallowing, and was suspected to be ATC. What imaging modalities are recommended to establish diagnosis?	At what stage the surgical option is recommended for ATC patients?	In planning the management of an ATC patient, what are the most recommended chemotherapeutic and immunotherapeutic agents that could be administered?	In a patient diagnosed with ATC undergoing radiation therapy, what adverse effects can this treatment modality have on the patient?	What are the most common sites of metastasis found in ATC patients?
			A	The primary goal is to prolong survival, maintain airway patency, relieve symptoms, and optimize quality of life, with curative intent possible only in rare, early-stage resectable cases.	Contrast-enhanced CT neck/chest is first-line for local and mediastinal assessment, with PET/CT and brain MRI for metastatic staging when indicated.	Surgery is recommended in stage IVA/IVB disease when complete macroscopic resection with acceptable morbidity is possible.	Cytotoxic: Weekly paclitaxel ± carboplatin, docetaxel ± doxorubicin. Targeted: Dabrafenib/trametinib (BRAF+), selpercatinib/pralsetinib (RET+), larotrectinib/entrectinib (NTRK+). Immunotherapy: Pembrolizumab for PD-L1+, MSI-high, or TMB-high disease.	Key toxicities: mucositis, odynophagia, dermatitis, edema, fatigue; can impair swallowing and airway — mitigated by proactive supportive care.	Common sites: lungs (most frequent), bone, brain, liver — often synchronous at diagnosis.
		2	Q	During the initial diagnosis of ATC, why is the multidisciplinary approach emphasized, and which specialties should it involve?	What are the recommended initial laboratory tests in patients with established diagnosis of ATC?	What are the main surgical options for patients with locoregional ATC?	After establishing the diagnosis of ATC in a patient, what are the indication criteria for chemotherapy, and how does it complement other therapeutic approaches?	What are the indications for initiating radiotherapy in the management of ATC patients?	Which imaging modality is recommended to confirm suspected brain metastasis?
			A	Multidisciplinary care ensures rapid, coordinated treatment planning by combining expertise from endocrine/head & neck surgery, medical oncology, radiation oncology, endocrinology, pathology, radiology, and palliative care.	Initial labs include TSH, free T4, CBC, CMP, and a broad molecular panel to detect targetable mutations.	The standard procedure is total thyroidectomy with central compartment dissection ± lateral neck dissection if nodes are involved.	Used for unresectable/metastatic disease, neoadjuvant downstaging in selected cases, adjuvant high-risk disease, or with RT as radiosensitizer.	Indications: unresectable primary, post-op high-risk margins or extranodal spread, palliation of airway obstruction or pain.	Brain metastases: diagnosed with contrast-enhanced MRI for optimal sensitivity.
		3	Q	When would a patient with ATC be suggested for hospice care?	In patients with ATC, why is core biopsy recommended over fine-needle aspiration (FNA) for ATC diagnosis, and when should we consider doing a core biopsy?	During the management of ATC patients, when is tracheostomy appropriate and why is prophylactic tracheostomy not recommended?	In managing a case with ATC, would combining chemotherapy and radiation therapy be beneficial?	What is the primary goal of treatment in an ATC patient indicated for radiotherapy?	If a patient presents with metastatic ATC, would major surgical resection be a viable option of suggestion to include in the treatment plan?
			A	Hospice is appropriate when ATC is unresectable or widely metastatic, performance status is poor, and expected treatment benefit is minimal, aligning care with patient comfort goals.	Core biopsy is preferred over FNA for its ability to provide adequate tissue architecture and sufficient material for histology and molecular profiling.	Tracheostomy is indicated only for impending or actual airway obstruction; prophylactic use is discouraged due to morbidity and potential tumor seeding.	Concurrent paclitaxel/carboplatin + RT improves local control in mutation-negative unresectable disease.	Goal: rapid durable local control to prevent airway compromise and improve quality of life.	Surgery for metastases only if solitary, resectable, symptomatic, and primary disease controlled.
		4	Q	In a patient with a recent diagnosis of ATC, why do guidelines concern and recommend rapid initiation of treatment?	In evalutating a patient with ATC, what is the role of vocal cord assessment?	After confirmation of ATC diagnosis, what preoperative imaging modalities should be considered and why is it important?	What specific targeted therapies should be used for ATC patients with detectable mutations?	During the induction of radiotherapy, what is the definitive intended dose of used in ATC patients?	In an ATC patient with confirmed bone metastasis, what would be the route of administration of bisphosphonate?
			A	Rapid treatment initiation is critical because ATC is highly proliferative, doubling in size within days and risking sudden airway obstruction or distant metastasis.	Pre-treatment laryngoscopy assesses vocal cord mobility, influencing airway management and surgical planning.	Preoperative CT/MRI delineates tumor extent, vascular involvement, and resectability margins.	Targeted therapy is preferred first-line when actionable mutations are present for superior response rates.	Definitive dose: ~60–66 Gy (1.8–2 Gy/fx) or hyperfractionated ~1.2 Gy BID for radiosensitization.	Bone metastases: bisphosphonates IV or denosumab SC to reduce skeletal events.
	Moderate	1	Q	If a patient is diagnosed with wild type ATC, how does the molecular type impact the treatment decision making, and what molecular markers should be tested during ATC diagnosis?	How to describe the role of FDG-PET/CT in staging and treatment planning for ATC patients?​	What are the surgical approaches recommended for ATC patients with airway compression?	When an ATC patient is receiving systemic therapy, what are the potential toxicities that should be considered, and how to manage them?	Once the diagnosis of ATC is established, is radiotherapy mandatory for all patients?	If an ATC patient was found to have bone metastasis, when would palliative radiotherapy be indicated?
			A	Wild-type ATC lacks actionable mutations, limiting targeted therapy options; molecular testing should include BRAF, RET, NTRK, RAS, PIK3CA, TP53, PD-L1, MSI, and TMB to guide therapy eligibility.	FDG-PET/CT aids in detecting distant metastases, refining radiation field planning, and identifying occult disease sites.	Airway compression may be managed with tumor debulking, stenting, or urgent tracheostomy if surgical cure is not immediately possible.	Chemo toxicities: myelosuppression, neuropathy; targeted toxicities: fever, rash, hypertension — managed with supportive care and dose adjustments.	Not for all patients — benefit must outweigh toxicity, especially in advanced systemic disease.	Palliative RT for painful lesions, high fracture risk, or spinal cord compression.
		2	Q	After confirming the diagnosis of ATC, what are the criteria which determine the surgical resectablity of ATC?	Given a suspected ATC case, what is the optimal sequence of diagnostic tests to be conducted, and what are the key decision points?	In patients with confirmed ATC, how does the decision of undertaking debulking surgery affect other treatment planning and efficacy such as radiotherapy, chemotherapy and targeted therapy?	An ATC patient was found to have a positive RET expression and was prescribed selpercatinib. What are the indications of immunotherapy, and how could it benefit the patient?	After undergoing surgical resection in a patient with locoregional ATC, when is the optimal time to initiate radiotherapy?	In a patient diagnosed with metastatic ATC, when would target therapy be recommended in its management?
			A	Resectability is determined by tumor confinement to the neck, absence of unreconstructable carotid/esophageal/tracheal invasion, and the ability to achieve R0/R1 margins without prohibitive morbidity.	The optimal sequence is clinical evaluation → urgent cross-sectional imaging → tissue diagnosis (core biopsy) → molecular testing → multidisciplinary planning.	Debulking may relieve symptoms or facilitate adjuvant therapy but is not curative and should not delay systemic treatment.	RET+ tumors respond to RET inhibitors; immunotherapy benefits biomarker-positive or targeted-refractory patients.	Optimal start: within 4–6 weeks post-surgery before tumor regrowth.	First-line targeted therapy in mutation-positive cases; chemo or trials if negative.
		3	Q	When is neoadjuvant therapy recommended for ATC patients, and what are the preferred regimens?	What is the importance of obtaining a rapid diagnosis in ATC patients, and what strategies are recommended to avoid diagnostic delays?	Given a confirmed ATC case, what surgical considerations allow us to decide whether R0 resections are feasible to be done?	What factors could affect the time of administration of chemotherapy in a patient diagnosed with advanced ATC?	What type of radiation technique used in ATC patients and why?	What does oligoprogressive metastatic ATC mean and what line of management is best recommended?
			A	Neoadjuvant therapy is recommended for initially unresectable, locally advanced disease to downstage the tumor using targeted therapy (if mutation-positive) or chemoradiation.	Speed is critical; diagnosis-to-treatment should ideally be within one week to reduce risk of catastrophic airway events.	R0 feasibility depends on the absence of unreconstructable invasion of the carotid artery, mediastinal structures, or prevertebral fascia.	Timing: systemic therapy should be started immediately post-staging to prevent rapid local and distant progression; neoadjuvant use is prioritized in bulky, locally advanced BRAF-positive cases.	IMRT preferred to reduce dose to spinal cord, esophagus, and salivary glands.	Oligoprogression: local ablation/RT to progressing sites while maintaining systemic therapy.
		4	Q	What systemic therapy options are available for ATC patients who are ineligible for surgery or radiation?	When evaluating a possible ATC case, what are the potential misdiagnoses, and how do we differentiate it from other thyroid malignancies?	In the context of a patient presenting with ATC that has a local extent, what factors should be considered to determine whether adjuvant therapy should be incorporated with surgery in the treatment planning process?	When should cytotoxic chemotherapy be favored over targeted therapy in the management of ATC patients?	During the course of radiotherapy treatment in a ATC patients, how is the disease progression monitored?	What is the recommended intervention for an ATC patient presenting with bone metastasis causing structural compromise before initiating palliative radiotherapy?
			A	Patients ineligible for surgery or RT may receive systemic chemotherapy, targeted therapy if actionable mutations exist, immunotherapy for biomarker-positive disease, or enrollment in clinical trials.	Differential diagnoses include primary thyroid lymphoma, poorly differentiated thyroid carcinoma, sarcoma, and metastatic carcinoma, distinguished via morphology and immunohistochemistry (e.g., PAX8, TTF-1).	Adjuvant RT ± chemo is indicated for high-risk features such as positive margins, extrathyroidal extension, or nodal disease.	Cytotoxic chemo is used if no mutation, rapid shrinkage is required, or targeted therapy is unavailable.	Monitored with weekly exams for mucosal/skin changes; imaging if rapid progression suspected.	Structural bone compromise: stabilize surgically before palliative RT.
	Complex	1	Q	How do the NCCN, ATA and ESMO guidelines differ in their recommendations for sequencing surgery, radiotherapy, and systemic therapy in ATC?	In cases of ATC presented with extensive necrosis, what are the diagnostic pitfalls of cytologic analysis, and how can these challenges be overcome?	During preoperative imaging for ATC, the patient was found to have an infiltrated carotid artery. In this case, what criteria determine if the patient is a candidate for surgery?	What are the limitations of using systemic therapy in ATC, and how do guidelines suggest overcoming them?	How do dose-intensification strategies of radiotherapy impact the median survival rate of ATC patients?	If an ATC patient is presented with compressive neurological symptoms, what would be the recommended line of management?
			A	NCCN and ATA recommend surgery first if resectable, followed by adjuvant RT ± chemo, whereas ESMO aligns but emphasizes integration of targeted agents early when mutations are present.	Extensive necrosis in cytology may cause false negatives; multiple or deeper core biopsies improve diagnostic yield.	Carotid encasement >180° without viable reconstruction renders the tumor unresectable.	Limitations include short benefit from chemo and resistance to targeted therapy; retesting and trials are recommended at progression.	Dose intensification may improve median survival but increases acute toxicity; selection is crucial.	Compressive neurologic symptoms: urgent steroids + surgical decompression ± RT.
		2	Q	What are the key differences in addressing the targeted therapy recommendations between the NCCN, ATA and ESMO guidelines for ATC?	If an initial histopathology did not confirm the suspected case of ATC, what determines the necessity of repeating the biopsy?	How do the guidelines define the optimal timing for surgery concerning other treatment modalities in ATC patients?	If an ATC patient presented with poor performance status, would this necessitate the modification of chemotherapy regimens?	While managing ATC, when is elective nodal irradiation indicated?	During follow up, what clinical indicators suggest the transition from treatment responsive disease to treatment refractory disease in patients with metastatic ATC?
			A	NCCN/ATA strongly endorse immediate targeted therapy for actionable mutations, while ESMO supports it but places greater emphasis on trial participation.	Repeat biopsy is warranted if high suspicion persists despite a non-diagnostic or discordant initial result.	Surgery should occur immediately if feasible, otherwise after neoadjuvant downstaging.	Poor performance status → dose reduction or best supportive care.	Elective nodal irradiation for clinically high nodal risk or positive regional nodes.	Refractory disease: progression despite guideline-based systemic therapy; triggers re-biopsy/clinical trial evaluation.
		3	Q	What are the ethical considerations taken in a poor prognostic ATC patient when deciding to stop life sustaining treatment?		How should a surgeon balance the benefits of airway management in aggressive tumor resection with potential postoperative complications in ATC patients?	How do guidelines define and manage ATC patients with acquired resistance to kinase inhibitors (e.g. BRAF/MEK inhibitors)?	In an ATC patient undergoing radiotherapy, what are the recommendations for confirming suspected radio resistance?	What would be the recommended plan of management in a patient with ATC with bone metastasis causing structural compromise in a weight bearing region?
			A	Discontinuing life-sustaining treatment requires a shared decision-making process considering prognosis, treatment burden, quality of life, and the patient’s values.		Airway protection and functional preservation take precedence over aggressive resection when risks outweigh benefits.	Resistance requires repeat molecular profiling to guide switch or trial enrollment.	Radioresistance suspected with tumor progression during/soon after RT; consider biopsy and systemic therapy shift.	Weight-bearing bone instability: fixation plus postoperative RT to prevent fracture.
		4	Q	What ethical considerations are involved in offering clinical trials to ATC patients, and does it differ from one guideline to another?		What is the sequence of tracheostomy decision making in ATC patients, and is it patient centered or not?	What are the key factors impacting the chemotherapy response rates in ATC patients, and how do they affect prognosis?	How does the combination of radiotherapy with targeted therapy influence the treatment efficacy and toxicity in patients with confirmed ATC?	What is the recommended palliative management in ATC patients presented with bone pain?
			A	Offering clinical trials demands transparent risk-benefit disclosure, realistic expectation-setting, voluntary consent, and adherence to ethical standards consistent across guidelines.		Tracheostomy decisions are patient-centered, made collaboratively with the MDT, and based on clinical need.	Best outcomes occur in mutation-positive, low-volume, fit patients.	RT + targeted therapy may enhance control in mutation-positive tumors but raises toxicity risk — close monitoring required.	Bone pain control: palliative RT, NSAIDs/opioids, bone-modifying agents, and multidisciplinary palliative care.

## Sheet: ChatGPT 5 Evaluation
						Anaplatic Thyroid Cancer ATA/NCCN/ESMO Guidelines Questionnaire Answers Evaluation (Gemini 2.5 Pro)
	Expert 1
	Linkert Scale 1-5		Recommendations (General)				Diagnosis & Evaluation				Surgical Management				Systemic Therapy				Radiotherapy				Approaches to Metastasis and Palliative Care
			Relevancy	Clarity	Accuracy	Adequacy	Relevancy	Clarity	Accuracy	Adequacy	Relevancy	Clarity	Accuracy	Adequacy	Relevancy	Clarity	Accuracy	Adequacy	Relevancy	Clarity	Accuracy	Adequacy	Relevancy	Clarity	Accuracy	Adequacy
	Simple	A1	4	5	5	4	5	5	4	4	5	4	5	5	4	3	3	3	5	4	4	4	5	5	4	4
		A2	5	5	5	4	4	4	4	3	5	4	4	4	3	4	4	4	4	5	4	4	5	5	5	5
		A3	4	4	5	5	5	4	5	4	4	4	5	4	4	4	5	4	5	4	4	4	4	5	4	4
		A4	4	4	3	3	5	5	4	4	4	4	3	4	1	1	1	1	4	4	4	4	5	5	5	5
	Moderate	A1	4	4	4	4	5	4	4	4	4	3	2	3	3	2	2	2	5	4	4	5	5	5	5	5
		A2	5	5	5	4	4	4	5	4	4	4	4	3	3	3	3	3	5	5	5	4	4	4	3	4
		A3	4	4	4	4	3	3	4	3	4	3	2	3	3	2	3	2	5	5	5	5	4	3	3	3
		A4	4	3	3	3	4	4	3	4	3	3	3	3	3	4	3	3	4	4	4	4	4	4	5	4
	Complex	A1	4	3	3	4	4	4	4	3	4	4	4	3	4	4	5	4	4	4	4	4	5	5	5	5
		A2	4	4	4	4	4	4	3	4	4	5	4	5	3	3	3	4	1	1	1	1	3	3	4	3
		A3	3	3	3	3					3	3	3	4	3	3	3	3	4	4	4	4	4	5	5	4
		A4	4	4	3	4					4	4	4	3	4	3	3	3	4	3	4	3	4	5	4	4
	Expert 2
	Linkert Scale 1-5		Recommendations (General)				Diagnosis & Evaluation				Surgical Management				Systemic Therapy				Radiotherapy				Approaches to Metastasis and Palliative Care
			Relevancy	Clarity	Accuracy	Adequacy	Relevancy	Clarity	Accuracy	Adequacy	Relevancy	Clarity	Accuracy	Adequacy	Relevancy	Clarity	Accuracy	Adequacy	Relevancy	Clarity	Accuracy	Adequacy	Relevancy	Clarity	Accuracy	Adequacy
	Simple	A1	5	5	5	5	5	5	5	5	5	5	3	3	5	5	5	5	5	5	5	5	5	5	5	5
		A2	5	5	5	5	5	5	5	5	5	5	3	2	5	5	5	5	5	5	5	5	5	5	5	5
		A3	5	5	5	5	5	5	4	3	5	5	5	5	5	5	5	5	5	5	5	5	5	5	3	2
		A4	5	5	5	5	5	5	5	3	5	5	5	5	3	5	1	1	5	5	5	5	5	5	5	3
	Moderate	A1	5	5	5	5	5	5	5	5	5	5	3	2	5	5	5	3	5	5	5	5	5	5	5	5
		A2	5	5	5	5	5	5	5	5	5	3	2	2	5	5	5	3	5	5	5	5	5	5	5	5
		A3	5	5	5	5	5	5	5	2	5	5	5	3	5	5	5	3	5	5	5	5	5	5	5	5
		A4	5	5	5	5	5	5	5	2	5	5	5	5	5	5	5	5	5	5	5	5	5	5	5	5
	Complex	A1	5	5	5	5	5	5	5	3	5	5	5	5	5	5	5	5	5	5	5	5	5	5	5	5
		A2	5	5	5	5	5	5	5	5	5	5	5	5	5	5	5	5	5	4	4	3	5	5	3	3
		A3	5	5	5	5					3	3	2	2	5	5	3	2	5	5	3	2	5	5	5	5
		A4	5	5	5	5					5	5	2	2	5	5	3	2	5	5	5	4	5	5	5	5
	Expert 3
	Linkert Scale 1-5		Recommendations (General)				Diagnosis & Evaluation				Surgical Management				Systemic Therapy				Radiotherapy				Approaches to Metastasis and Palliative Care
			Relevancy	Clarity	Accuracy	Adequacy	Relevancy	Clarity	Accuracy	Adequacy	Relevancy	Clarity	Accuracy	Adequacy	Relevancy	Clarity	Accuracy	Adequacy	Relevancy	Clarity	Accuracy	Adequacy	Relevancy	Clarity	Accuracy	Adequacy
	Simple	A1	5	5	5	5	5	5	5	5	5	3	3	3	5	5	4	4	5	5	5	5	5	5	3	3
		A2	4	4	4	4	5	5	4	4	5	5	4	3	5	4	4	4	5	5	5	5	5	5	5	5
		A3	5	5	5	5	5	5	5	5	5	4	4	4	5	5	5	5	5	5	5	5	5	3	3	3
		A4	4	4	4	4	5	5	5	5	5	5	5	5	5	1	1	1	5	4	4	4	5	5	5	5
	Moderate	A1	4	4	4	4	5	4	4	4	4	3	3	3	5	3	3	2	5	4	3	3	5	5	5	5
		A2	5	3	3	3	5	5	4	4	4	4	3	3	5	5	5	5	5	5	5	5	5	5	5	4
		A3	5	4	4	4	4	4	4	4	5	4	4	4	5	4	4	4	5	5	5	5	5	5	5	5
		A4	5	4	4	4	5	3	3	3	5	3	3	3	5	5	5	5	5	4	4	4	4	4	4	4
	Complex	A1	5	3	4	4	5	5	5	5	5	3	3	3	4	4	4	4	5	4	5	4	5	5	5	5
		A2	5	4	4	4	5	5	5	5	5	4	4	4	5	5	5	3	5	4	4	4	5	4	4	4
		A3	5	4	4	4					5	3	3	3	5	3	4	4	5	5	5	5	5	5	5	5
		A4	5	4	4	4					4	4	4	4	5	5	5	3	5	4	4	4	5	5	5	5
							Cumulative Assessment Result of All Experts (Gemini 2.5 Pro)
	Linkert Scale 1-5		Recommendations (General)				Diagnosis & Evaluation				Surgical Management				Systemic Therapy				Radiotherapy				Approaches to Metastasis and Palliative Care
			Relevancy	Clarity	Accuracy	Adequacy	Relevancy	Clarity	Accuracy	Adequacy	Relevancy	Clarity	Accuracy	Adequacy	Relevancy	Clarity	Accuracy	Adequacy	Relevancy	Clarity	Accuracy	Adequacy	Relevancy	Clarity	Accuracy	Adequacy
	Simple	A1	14	15	15	14	15	15	14	14	15	12	11	11	14	13	12	12	15	14	14	14	15	15	12	12
		A2	14	14	14	13	14	14	13	12	15	14	11	9	13	13	13	13	14	15	14	14	15	15	15	15
		A3	14	14	15	15	15	14	14	12	14	13	14	13	14	14	15	14	15	14	14	14	14	13	10	9
		A4	13	13	12	12	15	15	14	12	14	14	13	14	9	7	3	3	14	13	13	13	15	15	15	13
	Moderate	A1	13	13	13	13	15	13	13	13	13	11	8	8	13	10	10	7	15	13	12	13	15	15	15	15
		A2	15	13	13	12	14	14	14	13	13	11	9	8	13	13	13	11	15	15	15	14	14	14	13	13
		A3	14	13	13	13	12	12	13	9	14	12	11	10	13	11	12	9	15	15	15	15	14	13	13	13
		A4	14	12	12	12	14	12	11	9	13	11	11	11	13	14	13	13	14	13	13	13	13	13	14	13
	Complex	A1	14	11	12	13	14	14	14	11	14	12	12	11	13	13	14	13	14	13	14	13	15	15	15	15
		A2	14	13	13	13	14	14	13	14	14	14	13	14	13	13	13	12	11	9	9	8	13	12	11	10
		A3	13	12	12	12					11	9	8	9	13	11	10	9	14	14	12	11	14	15	15	14
		A4	14	13	12	13					13	13	10	9	14	13	11	8	14	12	13	11	14	15	14	14
